# Supplementary material for: Analysis of Pigeon (Columba) Ovary Transcriptomes to Identify Genes Involved in Blue Light Regulation
Source: PLoS One. 2015 Nov 24;10(11):e0143568. doi: 10.1371/journal.pone.0143568 (PMC4657987; doi:10.1371/journal.pone.0143568)
Supplement: S1 Table — (XLS) [file pone.0143568.s001.xls]

## Sheet: Sheet1
S1 Table. Primers used for the validation of DEGs by qRT-PCR
Sequence ID	Gene	Forward primer	Reverse primer	Product length
CL15329Contig1	estrogen receptor β	CTACGCATTTCCCCTCGTC	TTGATCTCAGCCTCTATGACCA	153
CL10084Contig1	cell division cycle 27	CAGGCTATCACTTATGTTCGG	CCTCGAAGAAATTCACGACT	159
CL3334Contig2	mitogen-activated protein kinase kinase kinase 1	AGCCCTGAGGAAACAAATCGT	TCTGAGGCCCAATAAACACC	139
CL9880Contig1	bone morphogenetic protein 15	CTACAGCCCCATCAGTGTCCT	CAGGCAGAGCAAGACAAACCC	179
CL12107Contig1	transforming growth factor β2	GATAATTGCTGTCTGCGTCCA	CTCCTGCACAGAAATTAGCAT	103
CL2Contig675	nuclear receptor RORβ	ATGCCTCGTGTTGATTCCC	CCCAAAGCGTGAGTATCCC	151
CL8711Contig1	3-β-hydroxysteroid dehydrogenase	CCAGCACTTCATATACACGAG	CAGCCGCTTACTCTGAGCAT	133
CL8514Contig1	E2F transcription factor 1	AGAAGTCCCGCTACGAAACCTC	GCCCTCCAGGACATTGGTGA	158
