# Supplementary material for: Analysis of Pigeon (Columba) Ovary Transcriptomes to Identify Genes Involved in Blue Light Regulation
Source: PLoS One. 2015 Nov 24;10(11):e0143568. doi: 10.1371/journal.pone.0143568 (PMC4657987; doi:10.1371/journal.pone.0143568)
Supplement: S2 Table — (XLS) [file pone.0143568.s002.xls]

## Sheet: Table S1
iD	Term	ListHits	ListTotal	PopHits	PopTotal	p	FDR	Enrichment_score	GeneID
ko05200	Pathways in cancer	76	1193	1135	18204	0.390934	0.795075	1.02175	comp156246_c0_seq4_B_2,CL2210Contig2,CL2738Contig3,CL12107Contig1,CL48898Contig1,CL49748Contig1,comp88860_c0_seq2_W_2,comp42349_c0_seq1_W_1,comp98924_c0_seq7_B_3,CL1837Contig4,CL6731Contig2,CL8132Contig3,CL1485Contig5,comp83123_c0_seq1_B_1,CL45388Contig1,CL68853Contig1,CL1790Contig1,CL3838Contig2,CL8693Contig1,CL24871Contig1,CL2585Contig3,CL8158Contig1,CL200Contig3,comp20519_c0_seq1_B_1,CL16322Co…
ko04010	MAPK signaling pathway	67	1193	801	18204	0.0167147	0.193505	1.27635	comp96141_c0_seq1_B_1,comp112364_c0_seq8_W_1,CL2738Contig3,CL12107Contig1,comp81239_c0_seq1_B_3,comp75780_c0_seq3_W_2,comp89433_c0_seq4_B_1,comp79809_c0_seq8_W_2,CL6995Contig3,CL1Contig767,comp98924_c0_seq7_B_3,CL6731Contig2,CL1485Contig5,CL3334Contig2,comp83242_c0_seq3_W_2,CL69440Contig1,CL2356Contig2,comp59143_c0_seq1_B_3,CL46758Contig1,CL6008Contig1,CL41Contig8,CL37739Contig1,CL1Contig1117,CL2…
ko04151	PI3K-Akt signaling pathway	66	1193	998	18204	0.436128	0.815924	1.00911	comp156246_c0_seq4_B_2,CL2210Contig2,CL2738Contig3,CL24860Contig1,CL48898Contig1,comp88860_c0_seq2_W_2,comp42349_c0_seq1_W_1,CL3155Contig3,comp98924_c0_seq7_B_3,CL1837Contig4,comp89489_c0_seq2_W_3,CL6731Contig2,CL8132Contig3,CL1220Contig3,comp59028_c0_seq1_W_2,comp83123_c0_seq1_B_1,CL45388Contig1,CL276Contig6,CL8015Contig1,CL1046Contig4,CL2607Contig1,CL76385Contig1,CL5924Contig1,comp91607_c0_seq2…
ko05166	HTLV-I infection	60	1193	649	18204	0.00283371	0.128816	1.41069	CL2738Contig3,CL77466Contig1,comp84291_c0_seq1_W_1,CL2Contig743,CL12107Contig1,CL48898Contig1,CL49748Contig1,comp42349_c0_seq1_W_1,comp116884_c0_seq4_W_1,comp98924_c0_seq7_B_3,CL1837Contig4,CL10084Contig1,CL1298Contig3,CL51266Contig1,comp103937_c1_seq1_W_1,CL1485Contig5,comp89634_c0_seq1_B_3,CL3334Contig2,CL276Contig6,CL69440Contig1,CL13441Contig1,CL2Contig1,CL2607Contig1,CL31880Contig1,CL6008Con…
ko05202	Transcriptional misregulation in cancers	47	1193	471	18204	0.00157835	0.118771	1.52266	comp156246_c0_seq4_B_2,CL36578Contig1,CL90848Contig1,comp106810_c0_seq10_B_1,comp53903_c0_seq2_W_3,CL2738Contig3,CL1835Contig2,CL33311Contig1,CL48898Contig1,CL37623Contig1,comp88860_c0_seq2_W_2,CL33014Contig1,comp87215_c0_seq2_W_2,CL90104Contig1,CL276Contig6,CL11329Contig1,comp93613_c2_seq7_W_3,CL617Contig5,comp79136_c0_seq2_B_1,CL22539Contig3,CL26497Contig1,CL4117Contig3,CL4584Contig2,CL25167Con…
ko04144	Endocytosis	47	1193	616	18204	0.120256	0.606152	1.16424	CL15292Contig1,CL29272Contig1,CL2Contig743,CL12107Contig1,CL2640Contig4,CL2640Contig5,comp95046_c0_seq3_W_3,CL205Contig2,CL6731Contig2,CL1485Contig5,comp102292_c1_seq2_B_1,CL5065Contig2,CL4067Contig1,CL276Contig6,comp54587_c0_seq1_W_2,CL38713Contig1,CL46758Contig1,CL2Contig1,CL87624Contig1,comp117442_c0_seq4_W_1,comp53077_c0_seq2_W_3,CL6945Contig1,CL53560Contig1,CL9779Contig1,CL1Contig1042,CL248C…
ko04810	Regulation of actin cytoskeleton	45	1193	649	18204	0.309946	0.717924	1.05802	comp156246_c0_seq4_B_2,comp88860_c0_seq2_W_2,comp42349_c0_seq1_W_1,CL1837Contig4,CL6731Contig2,comp165886_c0_seq6_B_2,CL1220Contig3,comp86359_c0_seq2_W_3,CL23577Contig1,CL58166Contig1,CL44208Contig1,CL1906Contig3,CL4267Contig1,CL8693Contig1,CL1046Contig4,CL1935Contig1,CL5924Contig1,comp41115_c0_seq3_W_2,CL2677Contig1,comp117442_c0_seq4_W_1,comp98819_c0_seq5_B_3,CL25194Contig1,CL9918Contig1,CL8966…
ko05161	Hepatitis B	44	1193	376	18204	6.68e-05	0.0201021	1.78563	CL2738Contig3,CL77466Contig1,CL5696Contig2,CL12107Contig1,CL49748Contig1,comp42349_c0_seq1_W_1,CL12938Contig1,comp116884_c0_seq4_W_1,CL2Contig247,comp98924_c0_seq7_B_3,CL1837Contig4,CL8132Contig3,CL1485Contig5,CL1Contig547,CL3334Contig2,CL31880Contig1,CL6008Contig1,comp82648_c0_seq1_B_1,comp101661_c0_seq1_B_2,comp52364_c0_seq1_W_3,CL8158Contig1,CL200Contig3,CL4584Contig2,comp156298_c0_seq2_B_2,CL…
ko05203	Viral carcinogenesis	42	1193	444	18204	0.0066735	0.147181	1.44342	CL2738Contig3,CL80778Contig1,CL5120Contig3,CL2Contig743,CL24860Contig1,comp20721_c0_seq1_W_1,CL45089Contig1,comp76573_c0_seq1_B_3,comp42349_c0_seq1_W_1,CL1837Contig4,comp89634_c0_seq1_B_3,CL1977Contig2,CL3076Contig3,CL3584Contig4,CL10069Contig2,CL2Contig1,CL31880Contig1,CL24871Contig1,comp93662_c0_seq2_B_3,CL103333Contig1,comp101661_c0_seq1_B_2,CL42035Contig1,CL8158Contig1,CL200Contig3,CL4584Cont…
ko04510	Focal adhesion	42	1193	772	18204	0.887434	0.997998	0.830153	comp156246_c0_seq4_B_2,comp89433_c0_seq4_B_1,comp88860_c0_seq2_W_2,comp42349_c0_seq1_W_1,CL1837Contig4,comp165886_c0_seq6_B_2,comp83123_c0_seq1_B_1,comp86359_c0_seq2_W_3,CL45388Contig1,CL23577Contig1,CL5508Contig1,CL1746Contig1,CL8693Contig1,CL1046Contig4,CL5924Contig1,comp91607_c0_seq27_W_2,CL2677Contig1,CL12050Contig1,CL6945Contig1,comp150975_c0_seq1_B_2,comp98819_c0_seq5_B_3,CL9918Contig1,CL89…
ko04360	Axon guidance	41	1193	475	18204	0.0296002	0.26999	1.31709	comp156246_c0_seq4_B_2,CL1Contig993,CL77466Contig1,CL167Contig4,comp88860_c0_seq2_W_2,comp116884_c0_seq4_W_1,comp165886_c0_seq6_B_2,CL1874Contig7,CL91873Contig1,CL69440Contig1,CL8693Contig1,CL6008Contig1,CL41Contig8,comp41115_c0_seq3_W_2,CL45600Contig1,CL26232Contig1,CL41043Contig1,comp101118_c0_seq1_B_1,CL954Contig5,comp114261_c0_seq1_W_1,comp81358_c0_seq3_W_2,comp88979_c0_seq1_B_3,CL9779Contig1…
ko04015	Rap1 signaling pathway	41	1193	638	18204	0.51146	0.873333	0.980595	comp81239_c0_seq1_B_3,CL2640Contig4,CL57762Contig1,CL27583Contig1,CL2640Contig5,comp42349_c0_seq1_W_1,CL1837Contig4,comp95046_c0_seq3_W_3,CL6731Contig2,CL1220Contig3,CL5924Contig1,CL78195Contig1,comp117442_c0_seq4_W_1,CL2585Contig3,comp20519_c0_seq1_B_1,CL21Contig13,comp88979_c0_seq1_B_3,CL522Contig1,CL25194Contig1,CL89666Contig1,comp13542_c0_seq1_W_2,CL4008Contig1,CL157Contig10,comp94956_c0_seq1…
ko05152	Tuberculosis	40	1193	417	18204	0.00618307	0.147181	1.46369	CL2738Contig3,CL5696Contig2,CL12107Contig1,CL24860Contig1,CL12938Contig1,CL8132Contig3,CL1485Contig5,CL3076Contig3,CL69440Contig1,CL3584Contig4,CL41Contig8,comp110238_c0_seq2_W_1,comp52364_c0_seq1_W_3,CL8158Contig1,CL200Contig3,CL7072Contig2,comp94559_c1_seq19_W_3,CL5055Contig2,CL248Contig3,CL157Contig10,comp96810_c0_seq1_B_3,CL765Contig1,CL3076Contig2,CL12300Contig4,comp172198_c0_seq5_B_2,CL1635…
ko05205	Proteoglycans in cancer	40	1193	678	18204	0.728699	0.982286	0.900237	comp156246_c0_seq4_B_2,CL12107Contig1,comp172066_c1_seq31_B_2,comp89433_c0_seq4_B_1,comp88860_c0_seq2_W_2,comp42349_c0_seq1_W_1,CL28455Contig1,CL2Contig247,CL1837Contig4,comp86359_c0_seq2_W_3,CL8693Contig1,comp105161_c0_seq1_B_1,CL12050Contig1,CL16322Contig1,CL4584Contig2,CL6945Contig1,CL5055Contig2,comp83519_c1_seq4_W_2,CL89666Contig1,comp13542_c0_seq1_W_2,CL4008Contig1,CL157Contig10,comp63791_c…
ko04110	Cell cycle	37	1193	356	18204	0.002087	0.125638	1.58591	comp84291_c0_seq1_W_1,CL12107Contig1,CL9065Contig1,CL49748Contig1,CL10084Contig1,CL1485Contig5,CL18749Contig1,CL13441Contig1,CL81161Contig1,CL22477Contig1,comp93160_c1_seq10_W_3,CL24245Contig1,CL103333Contig1,comp101661_c0_seq1_B_2,comp65518_c0_seq1_W_3,CL2434Contig1,CL35863Contig1,CL7157Contig2,CL4584Contig2,CL7157Contig1,CL2Contig445,CL11298Contig1,comp71863_c0_seq6_W_2,CL13829Contig1,CL11324Co…
ko05164	Influenza A	37	1193	397	18204	0.0123049	0.193397	1.42212	CL2738Contig3,comp42349_c0_seq1_W_1,comp79809_c0_seq8_W_2,comp98924_c0_seq7_B_3,CL1837Contig4,CL63020Contig1,CL51266Contig1,CL8132Contig3,CL1Contig547,CL163Contig10,CL46758Contig1,CL33305Contig1,CL6164Contig1,CL3239Contig2,CL1292Contig6,CL22839Contig3,CL89666Contig1,CL23342Contig2,CL40799Contig1,CL4008Contig1,CL157Contig10,CL32411Contig1,comp106550_c0_seq3_B_3,CL24370Contig1,CL31279Contig1,CL2568…
ko04722	Neurotrophin signaling pathway	35	1193	374	18204	0.0134143	0.193397	1.42798	CL2738Contig3,comp42349_c0_seq1_W_1,comp79809_c0_seq8_W_2,CL6995Contig3,CL1Contig767,comp98924_c0_seq7_B_3,CL1837Contig4,comp59028_c0_seq1_W_2,CL3334Contig2,comp83242_c0_seq3_W_2,CL105127Contig1,CL82497Contig1,CL1344Contig6,CL14225Contig1,comp102022_c1_seq4_B_1,comp93516_c0_seq2_W_3,CL5825Contig2,comp73774_c0_seq1_B_3,comp13542_c0_seq1_W_2,CL80250Contig1,CL4008Contig1,CL157Contig10,CL17233Contig1…
ko05169	Epstein-Barr virus infection	35	1193	484	18204	0.236716	0.701784	1.10344	CL2738Contig3,CL5120Contig3,CL2Contig743,CL24860Contig1,comp20721_c0_seq1_W_1,comp76573_c0_seq1_B_3,comp42349_c0_seq1_W_1,comp79809_c0_seq8_W_2,comp98924_c0_seq7_B_3,CL1837Contig4,CL82524Contig1,comp89634_c0_seq1_B_3,CL1977Contig2,CL46758Contig1,CL2Contig1,CL24871Contig1,comp101661_c0_seq1_B_2,CL8005Contig1,CL14225Contig1,CL4584Contig2,comp148841_c0_seq3_B_2,CL4008Contig1,CL157Contig10,comp96810_…
ko04080	Neuroactive ligand-receptor interaction	35	1193	669	18204	0.910982	0.997998	0.798304	CL117Contig4,CL16958Contig1,CL1Contig1107,CL80848Contig1,CL36343Contig1,comp54242_c0_seq1_B_1,CL66205Contig1,comp93703_c1_seq1_W_3,CL16319Contig1,CL43Contig11,CL36225Contig1,CL61Contig6,comp88799_c3_seq14_W_2,CL1935Contig1,CL76385Contig1,CL101618Contig1,comp105050_c0_seq1_B_1,CL1331Contig4,comp60506_c0_seq3_W_2,CL60080Contig1,CL1331Contig3,comp158179_c0_seq11_B_2,CL26844Contig1,CL1056Contig4,comp…
ko04142	Lysosome	34	1193	345	18204	0.00680158	0.147181	1.50379	comp157721_c0_seq3_B_2,CL1721Contig3,comp164871_c1_seq3_B_2,CL5696Contig2,CL12938Contig1,CL205Contig2,CL2067Contig2,CL88442Contig1,CL3584Contig4,CL6168Contig1,CL2603Contig2,CL43910Contig1,comp110238_c0_seq2_W_1,comp78758_c0_seq4_B_1,comp52364_c0_seq1_W_3,comp53077_c0_seq2_W_3,comp95202_c0_seq1_W_1,comp92203_c0_seq5_B_3,CL1805Contig1,CL28014Contig1,CL1721Contig2,CL12300Contig4,CL4705Contig1,comp71…
ko05206	MicroRNAs in cancer	34	1193	471	18204	0.242215	0.701784	1.1015	comp118277_c0_seq1_B_2,comp111736_c0_seq2_W_1,CL12107Contig1,CL1Contig767,comp98924_c0_seq7_B_3,comp59028_c0_seq1_W_2,comp169883_c0_seq2_B_2,comp91607_c0_seq27_W_2,CL5Contig21,CL50835Contig1,CL4584Contig2,CL5825Contig2,CL945Contig3,comp71863_c0_seq6_W_2,CL30645Contig1,CL1Contig167,CL4303Contig2,CL945Contig1,CL26135Contig1,CL885Contig3,CL5096Contig2,CL1Contig464,comp174368_c0_seq12_B_2,CL855Contig…
ko00230	Purine metabolism	34	1193	587	18204	0.745455	0.982286	0.883827	CL1298Contig3,CL8782Contig1,comp103937_c1_seq1_W_1,CL82524Contig1,CL20335Contig1,CL5761Contig2,comp103874_c0_seq4_W_1,comp79024_c0_seq4_W_2,comp93600_c0_seq2_W_3,comp84096_c0_seq1_W_2,CL522Contig1,comp65315_c0_seq3_W_2,comp102193_c0_seq3_W_1,CL12884Contig3,CL9772Contig1,CL1920Contig2,CL28592Contig1,CL46741Contig1,comp60527_c0_seq3_W_3,CL14284Contig2,comp154185_c0_seq1_B_2,comp169724_c0_seq15_B_2,…
ko04024	cAMP signaling pathway	34	1193	638	18204	0.885232	0.997998	0.813176	comp96141_c0_seq1_B_1,CL117Contig4,CL2738Contig3,CL2640Contig4,CL2640Contig5,comp42349_c0_seq1_W_1,CL1837Contig4,comp95046_c0_seq3_W_3,comp86359_c0_seq2_W_3,CL23577Contig1,CL8693Contig1,CL101618Contig1,CL78195Contig1,comp20519_c0_seq1_B_1,CL16322Contig1,CL60080Contig1,CL522Contig1,CL9918Contig1,comp13542_c0_seq1_W_2,CL4008Contig1,CL157Contig10,comp63791_c0_seq1_W_2,CL30645Contig1,CL4051Contig1,CL…
ko05168	Herpes simplex infection	33	1193	431	18204	0.150478	0.61208	1.16832	CL2738Contig3,comp70362_c0_seq1_W_3,CL2Contig743,CL4344Contig2,comp98924_c0_seq7_B_3,CL1Contig547,comp89634_c0_seq1_B_3,CL1977Contig2,CL3076Contig3,CL4620Contig1,CL2Contig1,CL24871Contig1,CL43435Contig1,CL8158Contig1,CL200Contig3,CL5055Contig2,CL1292Contig6,CL30607Contig1,CL659Contig1,CL40799Contig1,CL19317Contig1,CL3076Contig2,CL43607Contig1,CL24370Contig1,CL31279Contig1,CL1967Contig2,comp150577…
ko05010	Alzheimer's disease	33	1193	463	18204	0.268518	0.702709	1.08758	comp96141_c0_seq1_B_1,CL117Contig4,CL1Contig993,CL12419Contig1,CL28455Contig1,CL2Contig254,CL8132Contig3,CL69440Contig1,CL2356Contig2,CL2Contig717,CL41Contig8,CL82497Contig1,CL16480Contig1,CL101618Contig1,CL64516Contig1,CL2585Contig3,CL3616Contig1,CL17730Contig2,CL8158Contig1,CL200Contig3,comp96383_c0_seq2_B_1,CL11333Contig1,comp81085_c0_seq2_W_3,CL4051Contig1,CL105030Contig1,CL749Contig8,comp102…
ko03013	RNA transport	32	1193	410	18204	0.129167	0.606152	1.19095	comp86046_c0_seq2_W_3,CL36541Contig1,CL58166Contig1,CL1906Contig3,CL4267Contig1,comp115800_c1_seq1_B_2,CL24Contig10,comp115717_c1_seq4_W_1,CL8005Contig1,comp63749_c0_seq2_B_3,comp79712_c0_seq1_B_3,CL6738Contig1,CL14861Contig1,CL27399Contig1,comp93864_c2_seq3_W_3,comp86416_c0_seq1_B_1,CL19370Contig1,CL10142Contig2,comp89299_c0_seq3_W_3,CL611Contig4,CL1941Contig3,comp93953_c0_seq9_W_3,CL1906Contig4…
ko04390	Hippo signaling pathway	32	1193	416	18204	0.147256	0.607177	1.17377	comp105489_c0_seq1_W_1,CL12107Contig1,comp10308_c0_seq1_W_2,CL49748Contig1,CL1485Contig5,comp86288_c0_seq2_W_3,comp16485_c0_seq2_W_3,comp80124_c0_seq5_W_3,CL9439Contig2,comp88396_c0_seq2_W_2,CL30304Contig1,comp85896_c0_seq1_B_3,CL89666Contig1,comp71863_c0_seq6_W_2,comp94956_c0_seq1_W_3,comp64578_c0_seq1_B_3,CL40184Contig1,CL26135Contig1,CL885Contig3,CL25746Contig1,CL2040Contig3,CL13Contig10,comp1…
ko04921	Oxytocin signaling pathway	32	1193	554	18204	0.742244	0.982286	0.881387	comp96141_c0_seq1_B_1,CL77466Contig1,comp42349_c0_seq1_W_1,CL28455Contig1,comp116884_c0_seq4_W_1,CL1Contig767,CL1837Contig4,comp86359_c0_seq2_W_3,CL69440Contig1,comp59143_c0_seq1_B_3,CL8693Contig1,CL6008Contig1,CL41Contig8,CL2585Contig3,comp20519_c0_seq1_B_1,CL13792Contig1,CL4584Contig2,CL5825Contig2,CL522Contig1,CL39822Contig2,CL89666Contig1,CL4008Contig1,CL30645Contig1,CL1Contig167,CL4051Contig…
ko04014	Ras signaling pathway	32	1193	664	18204	0.964995	0.997998	0.735374	CL2738Contig3,CL57762Contig1,CL48898Contig1,comp42349_c0_seq1_W_1,comp98924_c0_seq7_B_3,CL1837Contig4,CL6731Contig2,comp165886_c0_seq6_B_2,CL1220Contig3,CL29786Contig2,CL5924Contig1,comp50112_c0_seq3_W_1,comp117442_c0_seq4_W_1,comp88979_c0_seq1_B_3,CL25194Contig1,comp90147_c0_seq30_W_2,CL4008Contig1,CL157Contig10,CL4659Contig1,CL4051Contig1,CL50522Contig1,CL10883Contig2,CL26Contig15,CL1Contig79,C…
ko05145	Toxoplasmosis	31	1193	323	18204	0.0129445	0.193397	1.46449	CL2738Contig3,CL12107Contig1,CL48898Contig1,comp42349_c0_seq1_W_1,comp98924_c0_seq7_B_3,CL1837Contig4,CL8132Contig3,CL1485Contig5,comp83123_c0_seq1_B_1,CL45388Contig1,CL46758Contig1,CL8158Contig1,CL200Contig3,CL5055Contig2,CL4351Contig1,CL4008Contig1,CL157Contig10,comp96810_c0_seq1_B_3,comp100254_c0_seq6_B_1,CL5198Contig1,CL24370Contig1,CL104731Contig1,CL31279Contig1,CL1967Contig2,comp83334_c0_se…
ko04060	Cytokine-cytokine receptor interaction	31	1193	415	18204	0.191859	0.701784	1.13983	CL12107Contig1,comp90720_c0_seq54_W_3,CL1485Contig5,CL163Contig10,comp16485_c0_seq2_W_3,CL276Contig6,CL76385Contig1,CL5924Contig1,CL33305Contig1,comp102029_c0_seq10_B_3,comp107231_c0_seq23_B_3,CL14354Contig1,CL9779Contig1,CL23342Contig2,CL659Contig1,CL30009Contig1,comp96810_c0_seq1_B_3,comp106550_c0_seq3_B_3,CL25746Contig1,CL25686Contig1,CL2040Contig3,CL3Contig52,comp64246_c0_seq1_B_3,CL2704Conti…
ko04120	Ubiquitin mediated proteolysis	31	1193	432	18204	0.259811	0.702709	1.09498	CL16075Contig2,comp84291_c0_seq1_W_1,CL31834Contig1,CL7802Contig2,CL10084Contig1,CL70867Contig1,CL92791Contig1,CL440Contig2,comp80321_c0_seq3_W_3,comp95565_c0_seq1_W_3,CL3334Contig2,CL38002Contig1,CL87624Contig1,CL48370Contig1,CL12664Contig1,CL35863Contig1,CL15817Contig1,CL24467Contig1,CL11052Contig1,comp96340_c0_seq1_W_3,CL36422Contig1,CL5198Contig1,CL104731Contig1,CL39319Contig1,CL1602Contig2,c…
ko00240	Pyrimidine metabolism	30	1193	376	18204	0.110978	0.596508	1.21747	CL9713Contig1,CL1298Contig3,CL8782Contig1,comp103937_c1_seq1_W_1,CL82524Contig1,CL56350Contig1,comp103320_c0_seq2_W_1,CL5761Contig2,comp79024_c0_seq4_W_2,CL5995Contig2,comp84096_c0_seq1_W_2,CL1533Contig1,CL9772Contig1,CL1920Contig2,CL28592Contig1,CL46741Contig1,CL17348Contig1,comp60527_c0_seq3_W_3,comp154185_c0_seq1_B_2,comp86040_c0_seq1_B_1,comp89530_c0_seq1_B_3,CL8614Contig1,comp14800_c0_seq1_B…
ko04141	Protein processing in endoplasmic reticulum	30	1193	422	18204	0.279376	0.702709	1.08476	CL2210Contig2,CL28326Contig1,CL33258Contig1,CL5905Contig2,CL68656Contig1,comp79809_c0_seq8_W_2,comp65424_c0_seq1_W_3,CL56344Contig1,CL440Contig2,CL18344Contig1,comp88976_c0_seq1_W_3,CL46758Contig1,comp97047_c0_seq5_B_1,comp81923_c0_seq1_B_3,comp63479_c0_seq2_W_3,comp36067_c0_seq1_W_2,CL39608Contig1,CL40930Contig1,CL58093Contig1,comp96383_c0_seq2_B_1,comp159316_c0_seq2_B_2,CL11463Contig2,comp81085…
ko04068	FoxO signaling pathway	29	1193	373	18204	0.143156	0.606899	1.18636	comp111736_c0_seq2_W_1,CL12107Contig1,CL49748Contig1,comp42349_c0_seq1_W_1,comp98924_c0_seq7_B_3,CL1837Contig4,CL1220Contig3,CL1485Contig5,comp59028_c0_seq1_W_2,CL1977Contig2,CL38713Contig1,CL33305Contig1,CL5Contig21,CL103333Contig1,CL2279Contig1,CL4584Contig2,CL39822Contig2,comp13542_c0_seq1_W_2,CL23342Contig2,CL80250Contig1,CL4008Contig1,CL157Contig10,comp71863_c0_seq6_W_2,CL13Contig10,CL1136Co…
ko04550	Signaling pathways regulating pluripotency of stem cells	29	1193	374	18204	0.14643	0.607177	1.18319	CL18089Contig3,CL45366Contig1,CL32824Contig1,CL49748Contig1,comp42349_c0_seq1_W_1,CL1837Contig4,CL6731Contig2,comp144694_c0_seq1_B_2,comp16485_c0_seq2_W_3,comp87250_c0_seq9_W_2,comp117442_c0_seq4_W_1,comp49927_c0_seq3_W_3,CL19745Contig2,CL4008Contig1,CL157Contig10,comp64578_c0_seq1_B_3,CL40184Contig1,CL26135Contig1,CL885Contig3,CL25746Contig1,CL2040Contig3,CL6Contig31,CL89Contig9,comp67226_c0_seq…
ko04062	Chemokine signaling pathway	29	1193	424	18204	0.35782	0.774613	1.04366	comp156246_c0_seq4_B_2,CL2738Contig3,comp20721_c0_seq1_W_1,comp88860_c0_seq2_W_2,comp42349_c0_seq1_W_1,comp98924_c0_seq7_B_3,CL1837Contig4,CL23577Contig1,CL141Contig1,CL8693Contig1,CL522Contig1,CL9779Contig1,CL9918Contig1,comp13542_c0_seq1_W_2,CL40799Contig1,CL80250Contig1,CL4008Contig1,CL157Contig10,CL30645Contig1,CL10113Contig1,CL558Contig2,CL24370Contig1,CL31279Contig1,CL25686Contig1,CL26Conti…
ko04611	Platelet activation	29	1193	434	18204	0.407681	0.807316	1.01961	CL24860Contig1,comp20721_c0_seq1_W_1,CL3420Contig3,comp42349_c0_seq1_W_1,CL28455Contig1,CL1837Contig4,comp63464_c0_seq2_W_2,CL11060Contig2,comp86359_c0_seq2_W_3,CL14488Contig1,CL8693Contig1,CL11060Contig1,CL2677Contig1,CL35414Contig1,CL2585Contig3,comp20519_c0_seq1_B_1,comp150975_c0_seq1_B_2,CL522Contig1,CL89666Contig1,CL4008Contig1,CL157Contig10,comp118418_c0_seq10_W_1,CL30645Contig1,CL21910Cont…
ko04261	Adrenergic signaling in cardiomyocytes	29	1193	527	18204	0.814761	0.997998	0.83968	comp96141_c0_seq1_B_1,comp42349_c0_seq1_W_1,comp99834_c0_seq2_B_3,CL1837Contig4,comp89489_c0_seq2_W_3,CL17Contig10,comp59143_c0_seq1_B_3,CL78195Contig1,CL2585Contig3,comp20519_c0_seq1_B_1,CL13792Contig1,comp88126_c0_seq2_W_1,CL522Contig1,CL13140Contig2,comp81690_c0_seq1_B_3,CL4829Contig5,comp139390_c0_seq2_B_2,CL4008Contig1,CL157Contig10,CL4051Contig1,CL105030Contig1,CL50007Contig2,CL4Contig5,CL9…
ko04932	Non-alcoholic fatty liver disease (NAFLD)	28	1193	340	18204	0.0880743	0.519811	1.25662	comp116716_c0_seq1_W_1,CL2738Contig3,CL12419Contig1,comp42349_c0_seq1_W_1,comp98924_c0_seq7_B_3,CL1837Contig4,CL2Contig254,CL1220Contig3,comp59028_c0_seq1_W_2,CL2Contig717,CL16480Contig1,CL5Contig21,CL17730Contig2,CL8158Contig1,CL200Contig3,CL39822Contig2,CL23849Contig1,CL11333Contig1,CL4008Contig1,CL157Contig10,CL25686Contig1,CL749Contig8,CL4921Contig2,CL2594Contig1,CL46194Contig1,comp51883_c0_s…
ko04152	AMPK signaling pathway	28	1193	382	18204	0.230212	0.701784	1.11846	comp116716_c0_seq1_W_1,CL7968Contig1,comp111736_c0_seq2_W_1,comp42349_c0_seq1_W_1,CL1837Contig4,comp89489_c0_seq2_W_3,CL1220Contig3,comp59028_c0_seq1_W_2,comp101661_c0_seq1_B_2,CL3830Contig1,comp105925_c0_seq1_W_1,CL39822Contig2,CL12Contig26,comp81690_c0_seq1_B_3,CL80250Contig1,comp83109_c0_seq5_W_3,CL4008Contig1,CL157Contig10,comp93049_c0_seq1_W_3,comp85492_c0_seq1_W_3,CL40213Contig1,CL4921Conti…
ko04022	cGMP - PKG signaling pathway	28	1193	542	18204	0.894732	0.997998	0.788288	comp96141_c0_seq1_B_1,CL77466Contig1,comp42349_c0_seq1_W_1,CL28455Contig1,comp116884_c0_seq4_W_1,CL1837Contig4,CL1220Contig3,comp59028_c0_seq1_W_2,comp86359_c0_seq2_W_3,CL69440Contig1,CL8693Contig1,CL6008Contig1,CL41Contig8,CL2585Contig3,CL522Contig1,comp75206_c0_seq1_W_2,CL3829Contig3,CL4008Contig1,CL157Contig10,comp89187_c0_seq9_W_2,CL30645Contig1,CL4051Contig1,CL18080Contig1,CL105030Contig1,CL…
ko04662	B cell receptor signaling pathway	27	1193	228	18204	0.00100589	0.118771	1.80699	CL2738Contig3,CL77466Contig1,CL24860Contig1,comp20721_c0_seq1_W_1,CL3420Contig3,comp42349_c0_seq1_W_1,comp116884_c0_seq4_W_1,comp98924_c0_seq7_B_3,CL1837Contig4,CL23577Contig1,CL69440Contig1,CL8015Contig1,CL6008Contig1,CL41Contig8,CL14225Contig1,comp104687_c0_seq5_B_1,CL9918Contig1,CL4008Contig1,CL157Contig10,CL765Contig1,CL10113Contig1,CL24370Contig1,CL31279Contig1,comp155936_c0_seq4_B_2,comp995…
ko05222	Small cell lung cancer	27	1193	276	18204	0.0143638	0.193397	1.49273	comp156246_c0_seq4_B_2,CL2738Contig3,CL48898Contig1,comp88860_c0_seq2_W_2,comp42349_c0_seq1_W_1,comp98924_c0_seq7_B_3,CL1837Contig4,CL8132Contig3,comp83123_c0_seq1_B_1,CL45388Contig1,CL24871Contig1,comp98819_c0_seq5_B_3,CL4351Contig1,CL4008Contig1,CL157Contig10,comp161680_c0_seq7_B_2,comp100254_c0_seq6_B_1,CL5198Contig1,CL104731Contig1,CL31279Contig1,CL1Contig464,comp83334_c0_seq1_W_1,comp87894_c…
ko05162	Measles	27	1193	297	18204	0.0337398	0.290163	1.38718	CL2738Contig3,comp42349_c0_seq1_W_1,CL1837Contig4,CL63020Contig1,CL1Contig547,CL163Contig10,CL276Contig6,CL46758Contig1,CL33305Contig1,CL5055Contig2,CL1292Contig6,CL23342Contig2,CL40799Contig1,CL4008Contig1,CL157Contig10,comp71863_c0_seq6_W_2,comp106550_c0_seq3_B_3,CL24370Contig1,CL31279Contig1,CL1Contig464,CL1967Contig2,comp150577_c0_seq4_B_2,comp161750_c0_seq2_B_2,comp121220_c0_seq1_B_3,CL34449…
ko04910	Insulin signaling pathway	27	1193	386	18204	0.315354	0.717924	1.06734	comp116716_c0_seq1_W_1,CL22466Contig2,comp42349_c0_seq1_W_1,comp98924_c0_seq7_B_3,CL1837Contig4,CL1220Contig3,comp59028_c0_seq1_W_2,CL59462Contig1,comp93516_c0_seq2_W_3,CL34877Contig2,CL39822Contig2,comp73774_c0_seq1_B_3,CL12Contig26,comp13542_c0_seq1_W_2,CL419Contig6,CL4008Contig1,CL157Contig10,CL419Contig3,CL17233Contig1,CL3277Contig1,CL4051Contig1,CL4921Contig2,comp99594_c0_seq1_B_3,CL257Conti…
ko04210	Apoptosis	26	1193	222	18204	0.0014163	0.118771	1.78709	CL2738Contig3,CL22466Contig2,CL48898Contig1,comp42349_c0_seq1_W_1,comp98924_c0_seq7_B_3,CL1837Contig4,CL8132Contig3,CL163Contig10,CL69440Contig1,CL33305Contig1,CL41Contig8,CL8158Contig1,CL200Contig3,comp96383_c0_seq2_B_1,CL23342Contig2,CL4008Contig1,CL157Contig10,CL5198Contig1,CL16357Contig1,comp106550_c0_seq3_B_3,CL104731Contig1,CL31279Contig1,CL3Contig52,comp87894_c0_seq6_W_2,CL163Contig1,CL416…
ko04145	Phagosome	26	1193	361	18204	0.264601	0.702709	1.09899	CL5696Contig2,CL2Contig743,CL68656Contig1,CL12938Contig1,CL3076Contig3,CL3584Contig4,CL2Contig1,CL28890Contig1,comp110238_c0_seq2_W_1,CL50017Contig1,comp52364_c0_seq1_W_3,CL5055Contig2,CL89666Contig1,CL248Contig3,CL3076Contig2,CL12300Contig4,CL43607Contig1,CL10883Contig2,comp92265_c0_seq2_B_3,comp169342_c2_seq1_B_2,CL6062Contig2,comp161750_c0_seq2_B_2,CL11899Contig2,comp40660_c0_seq1_W_3,CL11899C…
ko05016	Huntington's disease	26	1193	516	18204	0.910179	0.997998	0.768865	comp53903_c0_seq2_W_3,CL12419Contig1,CL205Contig2,CL2Contig254,CL8132Contig3,CL82524Contig1,comp89634_c0_seq1_B_3,CL2Contig717,CL16480Contig1,CL22539Contig3,CL23290Contig2,CL2585Contig3,CL17730Contig2,CL8158Contig1,CL200Contig3,comp53077_c0_seq2_W_3,CL122Contig1,CL11333Contig1,comp112731_c0_seq8_W_1,CL18080Contig1,CL749Contig8,comp51883_c0_seq1_B_1,CL9645Contig2,comp87894_c0_seq6_W_2,comp113692_c…
ko04020	Calcium signaling pathway	26	1193	663	18204	0.997998	0.997998	0.598393	comp96141_c0_seq1_B_1,CL117Contig4,comp112364_c0_seq8_W_1,CL80848Contig1,comp75780_c0_seq3_W_2,CL66205Contig1,CL28455Contig1,CL27469Contig1,comp93703_c1_seq1_W_3,CL15049Contig1,CL69440Contig1,comp88799_c3_seq14_W_2,CL41Contig8,CL1Contig1117,CL101618Contig1,CL2585Contig3,comp20519_c0_seq1_B_1,comp158179_c0_seq11_B_2,comp118418_c0_seq10_W_1,comp44399_c0_seq1_B_1,comp122740_c0_seq1_B_1,CL4051Contig1…
ko04380	Osteoclast differentiation	24	1193	288	18204	0.0921348	0.533319	1.27158	CL2738Contig3,CL77466Contig1,CL12107Contig1,CL24860Contig1,CL3420Contig3,comp42349_c0_seq1_W_1,comp79809_c0_seq8_W_2,comp116884_c0_seq4_W_1,comp98924_c0_seq7_B_3,CL1837Contig4,CL69440Contig1,CL41Contig8,CL40799Contig1,CL4008Contig1,CL157Contig10,CL32411Contig1,CL31279Contig1,CL1967Contig2,comp150577_c0_seq4_B_2,comp171434_c0_seq16_B_2,CL46194Contig1,comp121220_c0_seq1_B_3,CL34449Contig1,CL30468Co…
ko05142	Chagas disease (American trypanosomiasis)	23	1193	277	18204	0.0987884	0.550654	1.26699	CL2738Contig3,CL12107Contig1,comp42349_c0_seq1_W_1,comp98924_c0_seq7_B_3,CL1837Contig4,CL1485Contig5,CL3076Contig3,CL2585Contig3,CL8158Contig1,CL200Contig3,comp20519_c0_seq1_B_1,CL5055Contig2,CL4008Contig1,CL157Contig10,CL3076Contig2,CL31279Contig1,CL25686Contig1,comp161750_c0_seq2_B_2,CL46194Contig1,comp40660_c0_seq1_W_3,comp121220_c0_seq1_B_3,CL30468Contig1,CL41689Contig1
ko04630	Jak-STAT signaling pathway	23	1193	298	18204	0.172999	0.667598	1.17771	CL48898Contig1,comp42349_c0_seq1_W_1,CL1837Contig4,comp90720_c0_seq54_W_3,CL276Contig6,comp169883_c0_seq2_B_2,CL76385Contig1,comp82648_c0_seq1_B_1,CL59462Contig1,comp107231_c0_seq23_B_3,CL14354Contig1,CL40799Contig1,CL4008Contig1,CL157Contig10,comp96810_c0_seq1_B_3,comp71863_c0_seq6_W_2,comp94573_c0_seq2_W_3,comp155936_c0_seq4_B_2,CL1967Contig2,comp150577_c0_seq4_B_2,CL265Contig7,CL22490Contig1,C…
ko04660	T cell receptor signaling pathway	23	1193	308	18204	0.216659	0.701784	1.13947	CL2738Contig3,CL77466Contig1,comp42349_c0_seq1_W_1,comp79809_c0_seq8_W_2,comp116884_c0_seq4_W_1,comp98924_c0_seq7_B_3,CL1837Contig4,comp165886_c0_seq6_B_2,CL23577Contig1,CL69440Contig1,CL6008Contig1,CL41Contig8,CL14225Contig1,CL9918Contig1,CL4008Contig1,CL157Contig10,CL765Contig1,CL32411Contig1,CL24370Contig1,CL31279Contig1,comp155936_c0_seq4_B_2,CL46194Contig1,CL27594Contig2
ko04071	Sphingolipid signaling pathway	23	1193	313	18204	0.240269	0.701784	1.12127	CL2738Contig3,CL50107Contig1,comp42349_c0_seq1_W_1,CL1837Contig4,comp89489_c0_seq2_W_3,CL62492Contig1,comp92025_c0_seq9_B_3,CL8693Contig1,CL2585Contig3,CL3877Contig3,CL50835Contig1,CL1563Contig3,comp81690_c0_seq1_B_3,CL4008Contig1,CL157Contig10,CL3877Contig4,CL1563Contig1,CL30645Contig1,CL93Contig9,comp73093_c0_seq4_W_3,comp95921_c1_seq2_B_1,comp94613_c1_seq1_W_3,comp88225_c0_seq2_B_1
ko04310	Wnt signaling pathway	23	1193	392	18204	0.665898	0.94424	0.895299	CL77466Contig1,CL49748Contig1,comp116884_c0_seq4_W_1,CL42913Contig1,CL69440Contig1,CL8693Contig1,CL6008Contig1,CL41Contig8,CL82497Contig1,CL10Contig18,comp83114_c0_seq1_W_3,CL47330Contig1,comp71863_c0_seq6_W_2,comp64578_c0_seq1_B_3,comp100647_c0_seq2_B_3,CL26135Contig1,CL885Contig3,CL16078Contig1,CL13Contig10,CL46194Contig1,comp80250_c0_seq2_W_3,comp88573_c0_seq1_W_3,comp94613_c1_seq1_W_3
ko04620	Toll-like receptor signaling pathway	22	1193	216	18204	0.0148092	0.193397	1.55416	CL2738Contig3,comp42349_c0_seq1_W_1,comp79809_c0_seq8_W_2,comp98924_c0_seq7_B_3,CL1837Contig4,CL63020Contig1,CL1Contig547,CL24871Contig1,CL8158Contig1,CL200Contig3,CL5055Contig2,CL1292Contig6,CL4008Contig1,CL157Contig10,CL32411Contig1,CL2Contig389,CL31279Contig1,CL25686Contig1,comp150577_c0_seq4_B_2,comp161750_c0_seq2_B_2,CL46194Contig1,comp121220_c0_seq1_B_3
ko04111	Cell cycle - yeast	22	1193	227	18204	0.0250585	0.24331	1.47885	CL4567Contig1,comp84291_c0_seq1_W_1,CL9065Contig1,CL10084Contig1,CL18749Contig1,CL13441Contig1,CL81161Contig1,comp93160_c1_seq10_W_3,comp65518_c0_seq1_W_3,CL2434Contig1,CL35863Contig1,CL7157Contig2,CL7157Contig1,CL2Contig445,CL11324Contig1,CL3912Contig1,CL9119Contig2,CL34640Contig2,CL4567Contig4,CL47935Contig1,CL9119Contig1,CL23817Contig1
ko05100	Bacterial invasion of epithelial cells	22	1193	289	18204	0.194055	0.701784	1.16159	comp156246_c0_seq4_B_2,CL15292Contig1,CL2392Contig1,comp88860_c0_seq2_W_2,comp42349_c0_seq1_W_1,CL1837Contig4,CL205Contig2,CL52172Contig1,comp105161_c0_seq1_B_1,comp53077_c0_seq2_W_3,CL6945Contig1,comp83519_c1_seq4_W_2,CL89666Contig1,CL4008Contig1,CL10173Contig1,comp94956_c0_seq1_W_3,comp73273_c0_seq1_W_2,comp107142_c0_seq1_W_1,comp52798_c0_seq1_B_3,CL25161Contig1,CL11306Contig1,comp113692_c2_seq…
ko04919	Thyroid hormone signaling pathway	22	1193	356	18204	0.559668	0.930719	0.942973	comp108305_c0_seq1_W_3,comp53903_c0_seq2_W_3,comp42349_c0_seq1_W_1,CL1837Contig4,CL8132Contig3,CL975Contig1,comp106530_c0_seq1_W_1,comp108099_c0_seq5_B_1,comp75206_c0_seq1_W_2,CL89666Contig1,comp83109_c0_seq5_W_3,CL4008Contig1,CL157Contig10,CL2625Contig2,CL2Contig572,comp99938_c0_seq3_B_3,CL5096Contig2,comp150577_c0_seq4_B_2,CL7499Contig1,comp87894_c0_seq6_W_2,comp35287_c0_seq1_W_2,CL6551Contig1
ko03018	RNA degradation	21	1193	225	18204	0.0393454	0.305218	1.42417	CL1808Contig4,CL877Contig1,CL2920Contig2,CL6753Contig1,comp95873_c0_seq1_B_3,CL53060Contig1,CL26079Contig1,CL3830Contig1,comp84416_c0_seq1_B_3,comp60472_c0_seq1_B_3,comp23537_c0_seq1_W_1,comp69997_c0_seq1_W_1,comp88476_c0_seq1_W_2,CL69096Contig1,CL6753Contig2,CL75675Contig1,CL6706Contig3,comp80123_c0_seq1_W_3,comp14800_c0_seq1_B_1,comp47787_c0_seq3_B_3,CL18798Contig2
ko00310	Lysine degradation	21	1193	284	18204	0.237124	0.701784	1.12831	comp21698_c0_seq1_B_3,comp108779_c0_seq1_B_1,CL14610Contig1,comp175862_c1_seq13_B_2,comp166693_c0_seq4_B_2,CL33014Contig1,CL4789Contig1,CL90104Contig1,CL32158Contig1,comp161516_c0_seq2_B_2,CL35885Contig1,CL36536Contig1,comp91013_c0_seq7_W_3,CL44799Contig1,CL70971Contig1,CL29561Contig1,CL10809Contig2,comp93155_c0_seq3_W_3,CL511Contig3,CL2819Contig2,comp172521_c2_seq1_B_2
ko04114	Oocyte meiosis	21	1193	305	18204	0.351524	0.766729	1.05062	comp84291_c0_seq1_W_1,CL9065Contig1,CL6995Contig3,CL28455Contig1,CL10084Contig1,CL1220Contig3,CL68853Contig1,comp83242_c0_seq3_W_2,CL69440Contig1,CL13441Contig1,CL41Contig8,CL35863Contig1,CL16807Contig1,CL522Contig1,CL11324Contig1,CL3912Contig1,CL4051Contig1,comp164861_c0_seq2_B_2,CL47935Contig1,CL9095Contig1,CL23817Contig1
ko05034	Alcoholism	21	1193	319	18204	0.433691	0.815924	1.00451	CL117Contig4,CL80778Contig1,CL37623Contig1,CL45089Contig1,CL11329Contig1,CL10069Contig2,CL101618Contig1,CL19097Contig1,CL42035Contig1,comp20519_c0_seq1_B_1,CL60080Contig1,CL522Contig1,CL2Contig69,CL497Contig4,comp13542_c0_seq1_W_2,CL4051Contig1,CL40213Contig1,comp91085_c1_seq7_W_3,CL80971Contig1,CL14257Contig1,CL6551Contig1
ko05146	Amoebiasis	21	1193	345	18204	0.584916	0.939955	0.928809	comp156246_c0_seq4_B_2,CL2738Contig3,CL12107Contig1,comp88860_c0_seq2_W_2,comp42349_c0_seq1_W_1,CL1837Contig4,CL1485Contig5,comp83123_c0_seq1_B_1,CL45388Contig1,CL2585Contig3,comp20519_c0_seq1_B_1,CL5055Contig2,comp150975_c0_seq1_B_2,CL4351Contig1,CL4008Contig1,CL21910Contig1,CL10883Contig2,CL25686Contig1,comp83334_c0_seq1_W_1,comp161750_c0_seq2_B_2,CL14725Contig1
ko05414	Dilated cardiomyopathy (DCM)	21	1193	360	18204	0.664875	0.94424	0.890109	comp96141_c0_seq1_B_1,CL12107Contig1,CL4889Contig1,comp99834_c0_seq2_B_3,CL1485Contig5,comp59143_c0_seq1_B_3,CL1046Contig4,comp86288_c0_seq3_W_2,comp80844_c0_seq1_W_1,comp20519_c0_seq1_B_1,CL13792Contig1,CL522Contig1,comp98819_c0_seq5_B_3,CL89666Contig1,comp100254_c0_seq6_B_1,comp56279_c0_seq2_W_3,CL105030Contig1,CL1046Contig3,CL20Contig11,CL20557Contig1,CL54806Contig1
ko04270	Vascular smooth muscle contraction	21	1193	384	18204	0.773973	0.991345	0.834477	comp96141_c0_seq1_B_1,CL28455Contig1,comp86359_c0_seq2_W_3,CL1790Contig1,CL8693Contig1,comp106650_c0_seq2_B_1,CL2585Contig3,comp20519_c0_seq1_B_1,CL522Contig1,CL18095Contig1,CL3829Contig3,comp13542_c0_seq1_W_2,comp89187_c0_seq9_W_2,CL30645Contig1,CL4051Contig1,CL105030Contig1,CL50120Contig1,CL20Contig11,comp94613_c1_seq1_W_3,comp88471_c0_seq1_W_2,CL4098Contig3
ko04530	Tight junction	21	1193	477	18204	0.971439	0.997998	0.67178	CL60438Contig1,comp82199_c0_seq2_W_2,comp164569_c7_seq1_B_2,comp161516_c0_seq2_B_2,CL2677Contig1,comp105161_c0_seq1_B_1,comp108384_c0_seq1_W_1,comp45678_c0_seq1_W_3,CL13140Contig2,comp107962_c1_seq1_W_1,comp83519_c1_seq4_W_2,CL89666Contig1,CL4829Contig5,comp139390_c0_seq2_B_2,CL157Contig10,CL12309Contig3,comp108362_c0_seq2_B_1,comp91887_c0_seq2_B_3,CL1Contig79,CL4Contig5,CL529Contig5
ko05220	Chronic myeloid leukemia	20	1193	205	18204	0.0281303	0.2646	1.48868	CL2738Contig3,CL12107Contig1,CL48898Contig1,CL49748Contig1,comp42349_c0_seq1_W_1,comp98924_c0_seq7_B_3,CL1837Contig4,CL1485Contig5,CL4584Contig2,CL843Contig3,comp13542_c0_seq1_W_2,CL4008Contig1,CL157Contig10,CL31279Contig1,CL1Contig464,CL397Contig1,CL11306Contig1,CL8514Contig1,CL30468Contig1,CL6551Contig1
ko04610	Complement and coagulation cascades	20	1193	210	18204	0.0352922	0.295082	1.45324	comp166622_c0_seq1_B_2,comp106810_c0_seq10_B_1,CL370Contig4,CL47705Contig1,CL787Contig4,CL11060Contig2,CL14488Contig1,CL3076Contig3,CL11060Contig1,CL2Contig499,CL3076Contig2,CL9144Contig2,comp82536_c0_seq1_B_3,CL370Contig1,comp104982_c0_seq6_B_3,CL4327Contig1,CL97292Contig1,CL4917Contig3,CL31328Contig1,CL1176Contig3
ko04650	Natural killer cell mediated cytotoxicity	20	1193	232	18204	0.0832205	0.511212	1.31543	CL77466Contig1,CL2Contig743,CL24860Contig1,comp42349_c0_seq1_W_1,comp116884_c0_seq4_W_1,CL1837Contig4,CL23577Contig1,CL163Contig10,CL69440Contig1,CL2Contig1,CL33305Contig1,CL41Contig8,CL9918Contig1,comp13542_c0_seq1_W_2,CL23342Contig2,CL4008Contig1,comp106550_c0_seq3_B_3,comp155936_c0_seq4_B_2,CL163Contig1,CL41689Contig1
ko05012	Parkinson's disease	20	1193	265	18204	0.212547	0.701784	1.15162	comp57563_c0_seq2_W_2,CL28864Contig1,CL12419Contig1,CL2Contig254,CL8132Contig3,comp80321_c0_seq3_W_3,CL2Contig717,CL16480Contig1,CL17730Contig2,CL522Contig1,CL26839Contig1,CL11333Contig1,CL2Contig323,CL18080Contig1,CL17816Contig1,CL749Contig8,CL22611Contig1,comp51883_c0_seq1_B_1,comp87894_c0_seq6_W_2,CL63873Contig1
ko04915	Estrogen signaling pathway	20	1193	283	18204	0.308828	0.717924	1.07838	CL2210Contig2,comp42349_c0_seq1_W_1,CL28455Contig1,CL1837Contig4,CL46758Contig1,comp91809_c0_seq11_B_3,comp98104_c0_seq4_B_3,CL22539Contig3,CL2585Contig3,comp20519_c0_seq1_B_1,comp168042_c0_seq36_B_2,CL15329Contig1,CL522Contig1,CL4008Contig1,CL157Contig10,comp112731_c0_seq8_W_1,CL4051Contig1,CL6272Contig1,comp95869_c0_seq1_B_1,CL46194Contig1
ko05410	Hypertrophic cardiomyopathy (HCM)	20	1193	341	18204	0.64874	0.94424	0.894957	comp96141_c0_seq1_B_1,CL12107Contig1,CL4889Contig1,comp99834_c0_seq2_B_3,CL1485Contig5,comp59143_c0_seq1_B_3,CL1046Contig4,comp86288_c0_seq3_W_2,comp80844_c0_seq1_W_1,CL13792Contig1,comp98819_c0_seq5_B_3,CL39822Contig2,CL89666Contig1,comp100254_c0_seq6_B_1,comp56279_c0_seq2_W_3,CL105030Contig1,CL1046Contig3,CL20Contig11,CL20557Contig1,CL54806Contig1
ko04724	Glutamatergic synapse	20	1193	426	18204	0.934145	0.997998	0.716385	CL117Contig4,CL16958Contig1,CL28455Contig1,CL43Contig11,CL75910Contig1,CL69440Contig1,CL36225Contig1,CL41Contig8,comp55632_c0_seq1_B_1,CL101618Contig1,CL2585Contig3,CL1331Contig4,comp20519_c0_seq1_B_1,CL60080Contig1,CL522Contig1,CL1331Contig3,CL91511Contig1,CL105030Contig1,comp84382_c0_seq11_W_2,CL43Contig6
ko04113	Meiosis - yeast	19	1193	172	18204	0.00901069	0.179164	1.68559	comp84291_c0_seq1_W_1,CL9065Contig1,CL10084Contig1,CL18749Contig1,CL13441Contig1,CL81161Contig1,comp93160_c1_seq10_W_3,comp65518_c0_seq1_W_3,CL2434Contig1,CL35863Contig1,CL7157Contig2,CL7157Contig1,CL2Contig445,CL11324Contig1,CL3912Contig1,CL9119Contig2,CL47935Contig1,CL9119Contig1,CL23817Contig1
ko00190	Oxidative phosphorylation	19	1193	255	18204	0.233092	0.701784	1.13695	comp57563_c0_seq2_W_2,CL5696Contig2,CL12419Contig1,CL12938Contig1,CL2Contig254,CL3584Contig4,CL2Contig717,CL28890Contig1,CL20251Contig1,CL16480Contig1,comp52364_c0_seq1_W_3,CL17730Contig2,CL37214Contig1,CL26839Contig1,CL11333Contig1,CL2Contig323,CL12300Contig4,CL749Contig8,comp51883_c0_seq1_B_1
ko04666	Fc gamma R-mediated phagocytosis	19	1193	282	18204	0.390118	0.795075	1.02809	CL75829Contig1,CL24860Contig1,comp20721_c0_seq1_W_1,comp42349_c0_seq1_W_1,CL1837Contig4,CL23577Contig1,CL141Contig1,comp41115_c0_seq3_W_2,comp121215_c0_seq1_B_2,CL9918Contig1,CL4008Contig1,CL157Contig10,comp105237_c0_seq1_W_2,CL10113Contig1,comp107142_c0_seq1_W_1,comp99594_c0_seq1_B_3,CL257Contig7,CL25161Contig1,CL11306Contig1
ko05160	Hepatitis C	19	1193	296	18204	0.477111	0.859943	0.979464	CL2738Contig3,comp42349_c0_seq1_W_1,comp98924_c0_seq7_B_3,CL1837Contig4,CL1Contig547,CL24871Contig1,CL4584Contig2,CL1292Contig6,comp13542_c0_seq1_W_2,CL40799Contig1,CL4008Contig1,CL157Contig10,CL31279Contig1,CL25686Contig1,CL1967Contig2,comp150577_c0_seq4_B_2,comp121220_c0_seq1_B_3,CL34449Contig1,comp35287_c0_seq1_W_2
ko04622	RIG-I-like receptor signaling pathway	18	1193	173	18204	0.0187825	0.20939	1.58764	CL2738Contig3,CL10030Contig2,comp98924_c0_seq7_B_3,CL1Contig547,CL79746Contig1,CL3334Contig2,CL24871Contig1,CL69978Contig1,CL8158Contig1,CL200Contig3,comp156298_c0_seq2_B_2,CL1292Contig6,CL22839Contig3,CL24370Contig1,CL31279Contig1,CL25686Contig1,comp121220_c0_seq1_B_3,CL7426Contig2
ko05212	Pancreatic cancer	18	1193	175	18204	0.0209365	0.217307	1.5695	CL2738Contig3,CL12107Contig1,CL48898Contig1,CL49748Contig1,comp42349_c0_seq1_W_1,comp98924_c0_seq7_B_3,CL1837Contig4,CL8132Contig3,CL1485Contig5,CL3838Contig2,comp13542_c0_seq1_W_2,CL4008Contig1,CL157Contig10,CL1Contig464,comp150577_c0_seq4_B_2,comp87894_c0_seq6_W_2,CL8514Contig1,CL30468Contig1
ko04912	GnRH signaling pathway	18	1193	297	18204	0.577679	0.939899	0.924789	comp96141_c0_seq1_B_1,comp79809_c0_seq8_W_2,CL28455Contig1,CL1Contig767,CL3334Contig2,CL2585Contig3,comp102022_c1_seq4_B_1,comp20519_c0_seq1_B_1,CL5825Contig2,CL522Contig1,CL32411Contig1,CL1Contig167,CL4051Contig1,CL105030Contig1,comp100836_c0_seq2_B_1,comp106477_c0_seq2_B_3,CL46194Contig1,CL20Contig11
ko05231	Choline metabolism in cancer	18	1193	299	18204	0.589657	0.939955	0.918603	CL75829Contig1,CL88700Contig1,comp42349_c0_seq1_W_1,CL1837Contig4,CL5924Contig1,CL9260Contig1,CL22539Contig3,CL81238Contig1,comp121215_c0_seq1_B_2,CL4008Contig1,CL157Contig10,comp99938_c0_seq3_B_3,comp112731_c0_seq8_W_1,comp107142_c0_seq1_W_1,CL14282Contig1,CL46194Contig1,CL8648Contig2,CL33839Contig1
ko04670	Leukocyte transendothelial migration	18	1193	303	18204	0.613194	0.94424	0.906476	comp156246_c0_seq4_B_2,comp88860_c0_seq2_W_2,comp42349_c0_seq1_W_1,CL1837Contig4,CL23577Contig1,CL1746Contig1,CL8693Contig1,CL2677Contig1,CL78195Contig1,CL21Contig13,CL9779Contig1,CL9918Contig1,CL89666Contig1,CL4008Contig1,CL30645Contig1,CL26Contig15,CL35Contig8,comp94613_c1_seq1_W_3
ko05322	Systemic lupus erythematosus	17	1193	156	18204	0.0137548	0.193397	1.66284	comp166622_c0_seq1_B_2,CL37623Contig1,CL45089Contig1,CL3076Contig3,CL11329Contig1,CL10069Contig2,CL19097Contig1,CL497Contig4,CL23576Contig1,CL3076Contig2,CL47468Contig1,comp82536_c0_seq1_B_3,CL4327Contig1,comp91085_c1_seq7_W_3,CL80971Contig1,CL1176Contig3,CL14257Contig1
ko05210	Colorectal cancer	17	1193	171	18204	0.0316573	0.280261	1.51698	CL12107Contig1,CL49748Contig1,comp42349_c0_seq1_W_1,CL1837Contig4,CL8132Contig3,CL1485Contig5,comp13542_c0_seq1_W_2,CL4008Contig1,CL157Contig10,CL13232Contig1,CL7008Contig1,CL26135Contig1,comp99501_c0_seq2_B_3,CL46194Contig1,comp87894_c0_seq6_W_2,comp88573_c0_seq1_W_3,CL30468Contig1
ko04350	TGF-beta signaling pathway	17	1193	194	18204	0.0861001	0.518322	1.33713	CL12107Contig1,CL49748Contig1,CL1485Contig5,comp16485_c0_seq2_W_3,CL22539Contig3,CL47610Contig1,CL30009Contig1,CL30645Contig1,comp112731_c0_seq8_W_1,CL40184Contig1,CL25746Contig1,CL2040Contig3,comp64246_c0_seq1_B_3,CL2704Contig1,comp75566_c1_seq3_W_2,CL30468Contig1,CL13288Contig1
ko04914	Progesterone-mediated oocyte maturation	17	1193	229	18204	0.244808	0.701784	1.13277	CL2210Contig2,comp84291_c0_seq1_W_1,comp42349_c0_seq1_W_1,CL6995Contig3,CL1837Contig4,CL10084Contig1,CL1220Contig3,comp83242_c0_seq3_W_2,CL13441Contig1,comp101661_c0_seq1_B_2,CL35863Contig1,CL522Contig1,comp13542_c0_seq1_W_2,CL4008Contig1,CL157Contig10,comp85492_c0_seq1_W_3,CL9095Contig1
ko05215	Prostate cancer	17	1193	231	18204	0.25635	0.702709	1.12296	CL2210Contig2,CL2738Contig3,comp42349_c0_seq1_W_1,comp98924_c0_seq7_B_3,CL1837Contig4,CL6731Contig2,CL8132Contig3,CL1220Contig3,CL68853Contig1,CL5924Contig1,CL4584Contig2,comp13542_c0_seq1_W_2,CL4008Contig1,CL157Contig10,CL31279Contig1,comp87894_c0_seq6_W_2,CL8514Contig1
ko04668	TNF signaling pathway	17	1193	252	18204	0.387354	0.795075	1.02938	CL2738Contig3,comp42349_c0_seq1_W_1,comp79809_c0_seq8_W_2,comp98924_c0_seq7_B_3,CL1837Contig4,CL24871Contig1,CL8158Contig1,CL200Contig3,CL4008Contig1,CL157Contig10,comp84500_c0_seq1_W_3,CL32411Contig1,CL31279Contig1,comp88148_c0_seq1_W_2,CL2690Contig3,CL46194Contig1,CL41689Contig1
ko03015	mRNA surveillance pathway	17	1193	253	18204	0.393882	0.795694	1.02531	CL5428Contig1,comp89489_c0_seq2_W_3,CL1022Contig1,comp115800_c1_seq1_B_2,comp90967_c0_seq2_B_1,CL11076Contig1,comp81690_c0_seq1_B_3,CL9106Contig1,CL19370Contig1,CL22Contig1,CL10142Contig2,comp96088_c1_seq6_B_3,CL1941Contig3,CL93Contig9,CL10072Contig2,comp88225_c0_seq2_B_1,CL36284Contig1
ko04070	Phosphatidylinositol signaling system	17	1193	307	18204	0.721853	0.982286	0.844962	CL88700Contig1,comp42349_c0_seq1_W_1,CL28455Contig1,CL1837Contig4,CL15049Contig1,CL2Contig544,CL33029Contig1,CL4008Contig1,CL27717Contig1,comp157541_c0_seq5_B_2,CL1987Contig3,CL4051Contig1,CL64084Contig1,comp99594_c0_seq1_B_3,CL257Contig7,comp84495_c0_seq3_W_1,comp107529_c0_seq14_B_1
ko04728	Dopaminergic synapse	17	1193	443	18204	0.991251	0.997998	0.58556	CL17176Contig1,CL28455Contig1,comp89489_c0_seq2_W_3,CL69440Contig1,CL61Contig6,CL41Contig8,CL2585Contig3,comp20519_c0_seq1_B_1,CL522Contig1,comp81690_c0_seq1_B_3,CL157Contig10,comp44399_c0_seq1_B_1,CL4051Contig1,CL105030Contig1,CL61Contig2,CL93Contig9,comp88225_c0_seq2_B_1
ko05321	Inflammatiory bowel disease (IBD)	16	1193	124	18204	0.00299571	0.128816	1.9689	CL2738Contig3,CL12107Contig1,comp90720_c0_seq54_W_3,CL1485Contig5,comp82648_c0_seq1_B_1,comp107231_c0_seq23_B_3,CL75082Contig1,comp76185_c0_seq1_W_3,CL14354Contig1,CL5055Contig2,comp150577_c0_seq4_B_2,comp161750_c0_seq2_B_2,CL46194Contig1,CL265Contig7,comp151634_c0_seq2_B_2,CL22490Contig1
ko03420	Nucleotide excision repair	16	1193	126	18204	0.00354549	0.133399	1.93765	CL28326Contig1,CL1298Contig3,comp103937_c1_seq1_W_1,CL20320Contig1,CL38002Contig1,comp68551_c1_seq1_W_3,CL88012Contig1,CL11298Contig1,CL1920Contig2,CL13829Contig1,CL36422Contig1,CL11233Contig2,comp86692_c0_seq4_B_3,CL6021Contig1,CL5785Contig1,CL9580Contig1
ko00051	Fructose and mannose metabolism	16	1193	133	18204	0.00616305	0.147181	1.83567	CL12401Contig1,CL8170Contig1,CL845Contig1,CL14204Contig2,CL3830Contig1,CL1034Contig1,comp76842_c0_seq5_W_2,CL419Contig6,comp83109_c0_seq5_W_3,CL419Contig3,CL30181Contig1,CL36220Contig2,CL22510Contig1,comp93871_c0_seq15_W_3,CL9219Contig1,comp105506_c0_seq12_B_3
ko04721	Synaptic vesicle cycle	16	1193	194	18204	0.135901	0.606152	1.25848	CL15292Contig1,comp81364_c0_seq3_B_1,comp61927_c0_seq2_B_3,CL205Contig2,CL3584Contig4,CL28890Contig1,comp53077_c0_seq2_W_3,CL12300Contig4,comp73273_c0_seq1_W_2,comp44399_c0_seq1_B_1,CL15Contig23,comp94373_c1_seq3_W_3,CL2431Contig1,CL12347Contig1,comp113692_c2_seq1_W_1,comp88222_c0_seq2_B_3
ko04115	p53 signaling pathway	16	1193	198	18204	0.154167	0.618725	1.23305	CL6474Contig1,CL7316Contig2,CL8132Contig3,CL24245Contig1,CL8158Contig1,CL200Contig3,CL4584Contig2,CL71779Contig1,CL6474Contig2,comp71863_c0_seq6_W_2,CL28592Contig1,comp98814_c0_seq2_B_3,CL1Contig464,comp87894_c0_seq6_W_2,comp78501_c0_seq3_W_2,CL41689Contig1
ko05132	Salmonella infection	16	1193	227	18204	0.319607	0.717924	1.07552	CL2738Contig3,comp89433_c0_seq4_B_1,CL3155Contig3,CL8693Contig1,CL464Contig3,CL50017Contig1,CL12050Contig1,CL89666Contig1,CL30645Contig1,comp107142_c0_seq1_W_1,CL25686Contig1,comp92265_c0_seq2_B_3,CL46194Contig1,CL36381Contig1,CL25161Contig1,comp94613_c1_seq1_W_3
ko04260	Cardiac muscle contraction	16	1193	255	18204	0.507082	0.873333	0.957428	comp96141_c0_seq1_B_1,comp99834_c0_seq2_B_3,CL2Contig254,comp59143_c0_seq1_B_3,CL2Contig717,CL16480Contig1,CL13792Contig1,CL13140Contig2,CL4829Contig5,comp139390_c0_seq2_B_2,CL105030Contig1,comp51883_c0_seq1_B_1,CL4Contig5,CL20Contig11,CL20557Contig1,CL54806Contig1
ko01200	Carbon metabolism	16	1193	296	18204	0.748119	0.982286	0.824811	CL10162Contig2,comp64650_c0_seq1_W_3,CL11080Contig1,CL3830Contig1,CL1034Contig1,comp103269_c0_seq2_W_1,CL419Contig6,CL419Contig3,comp77274_c0_seq5_W_2,CL6984Contig1,CL97028Contig1,CL36002Contig1,CL22510Contig1,comp20555_c0_seq1_B_3,CL18174Contig2,CL9219Contig1
ko04922	Glucagon signaling pathway	16	1193	322	18204	0.85327	0.997998	0.758212	comp111736_c0_seq2_W_1,CL28455Contig1,CL79486Contig1,CL69440Contig1,CL41Contig8,CL2585Contig3,comp20519_c0_seq1_B_1,comp105925_c0_seq1_W_1,CL39822Contig2,CL12Contig26,CL157Contig10,CL4051Contig1,CL12Contig7,CL1136Contig6,comp161363_c0_seq1_B_2,comp12743_c0_seq1_W_3
ko04750	Inflammatory mediator regulation of TRP channels	16	1193	342	18204	0.908366	0.997998	0.713872	CL2871Contig1,CL18Contig19,comp42349_c0_seq1_W_1,CL28455Contig1,CL1837Contig4,CL101031Contig1,comp105050_c0_seq1_B_1,CL2585Contig3,comp176386_c0_seq2_B_2,CL2363Contig4,comp20519_c0_seq1_B_1,CL522Contig1,CL4008Contig1,CL4051Contig1,CL3Contig52,CL1480Contig1
ko04512	ECM-receptor interaction	16	1193	361	18204	0.943766	0.997998	0.6763	CL2Contig247,comp83123_c0_seq1_B_1,CL45388Contig1,CL1046Contig4,comp91607_c0_seq27_W_2,comp150975_c0_seq1_B_2,comp98819_c0_seq5_B_3,CL4351Contig1,comp100254_c0_seq6_B_1,CL21910Contig1,comp56279_c0_seq2_W_3,comp69381_c0_seq1_B_3,comp83334_c0_seq1_W_1,comp65088_c0_seq2_W_3,CL1046Contig3,CL14725Contig1
ko05134	Legionellosis	15	1193	128	18204	0.00952368	0.179164	1.78817	CL2738Contig3,CL8132Contig3,CL3076Contig3,CL46758Contig1,CL2279Contig1,CL8158Contig1,CL200Contig3,CL5055Contig2,CL3076Contig2,CL31279Contig1,comp104982_c0_seq6_B_3,CL25686Contig1,comp161750_c0_seq2_B_2,CL36381Contig1,comp87894_c0_seq6_W_2
ko04621	NOD-like receptor signaling pathway	15	1193	136	18204	0.016423	0.193505	1.68298	CL2210Contig2,CL2738Contig3,comp98924_c0_seq7_B_3,CL6164Contig1,CL8158Contig1,CL200Contig3,CL7072Contig2,comp172198_c0_seq5_B_2,CL24370Contig1,comp53661_c0_seq1_W_2,CL31279Contig1,CL25686Contig1,CL2690Contig3,CL36381Contig1,comp121220_c0_seq1_B_3
ko05133	Pertussis	15	1193	166	18204	0.0782443	0.511212	1.37883	comp166622_c0_seq1_B_2,CL2738Contig3,CL3076Contig3,comp41115_c0_seq3_W_2,CL6164Contig1,CL3076Contig2,comp82536_c0_seq1_B_3,CL2Contig389,CL4051Contig1,CL25686Contig1,CL46194Contig1,CL36381Contig1,comp121220_c0_seq1_B_3,CL1176Contig3,CL89227Contig1
ko04930	Type II diabetes mellitus	15	1193	181	18204	0.137149	0.606152	1.26456	CL56950Contig1,CL14185Contig1,comp42349_c0_seq1_W_1,comp98924_c0_seq7_B_3,CL1837Contig4,CL1220Contig3,comp59028_c0_seq1_W_2,CL59462Contig1,comp31159_c0_seq1_W_2,CL419Contig6,CL4008Contig1,CL419Contig3,comp44399_c0_seq1_B_1,CL105030Contig1,CL15801Contig1
ko05416	Viral myocarditis	15	1193	181	18204	0.137149	0.606152	1.26456	CL2Contig743,CL4889Contig1,CL8132Contig3,CL2Contig1,comp86288_c0_seq3_W_2,comp80844_c0_seq1_W_1,CL8158Contig1,CL200Contig3,CL13140Contig2,CL6738Contig1,CL89666Contig1,CL4829Contig5,comp139390_c0_seq2_B_2,CL4Contig5,comp87894_c0_seq6_W_2
ko05131	Shigellosis	15	1193	194	18204	0.203927	0.701784	1.17982	CL2738Contig3,comp98924_c0_seq7_B_3,CL8693Contig1,comp105161_c0_seq1_B_1,comp83519_c1_seq4_W_2,CL89666Contig1,CL30645Contig1,comp107142_c0_seq1_W_1,CL24370Contig1,CL31279Contig1,CL25686Contig1,comp52798_c0_seq1_B_3,CL25161Contig1,CL11306Contig1,comp94613_c1_seq1_W_3
ko00562	Inositol phosphate metabolism	15	1193	239	18204	0.502171	0.873333	0.957679	comp42349_c0_seq1_W_1,CL1837Contig4,CL15049Contig1,CL2Contig544,CL33029Contig1,CL55709Contig1,comp116500_c0_seq4_W_1,CL27717Contig1,comp157541_c0_seq5_B_2,CL1987Contig3,CL64084Contig1,comp99594_c0_seq1_B_3,CL257Contig7,comp84495_c0_seq3_W_1,comp107529_c0_seq14_B_1
ko04064	NF-kappa B signaling pathway	15	1193	246	18204	0.549771	0.924475	0.930427	CL2738Contig3,CL24860Contig1,comp20721_c0_seq1_W_1,CL48898Contig1,CL3420Contig3,comp98924_c0_seq7_B_3,CL24871Contig1,CL765Contig1,CL10113Contig1,CL2Contig389,CL104731Contig1,CL31279Contig1,CL25686Contig1,CL2690Contig3,comp121220_c0_seq1_B_3
ko04012	ErbB signaling pathway	15	1193	264	18204	0.663666	0.94424	0.866989	comp156246_c0_seq4_B_2,comp88860_c0_seq2_W_2,comp42349_c0_seq1_W_1,comp79809_c0_seq8_W_2,CL1837Contig4,comp165886_c0_seq6_B_2,CL4584Contig2,comp13542_c0_seq1_W_2,CL4008Contig1,CL157Contig10,CL32411Contig1,comp174368_c0_seq12_B_2,CL46194Contig1,CL27594Contig2,CL11306Contig1
ko03040	Spliceosome	15	1193	301	18204	0.839793	0.997998	0.760416	CL4344Contig2,CL877Contig1,CL36541Contig1,CL46758Contig1,comp115800_c1_seq1_B_2,comp79712_c0_seq1_B_3,CL5547Contig3,comp106345_c3_seq1_B_3,CL23576Contig1,CL19370Contig1,comp69656_c0_seq3_B_3,comp21881_c0_seq1_B_1,CL30Contig11,comp45855_c0_seq1_W_3,CL5206Contig1
ko05412	Arrhythmogenic right ventricular cardiomyopathy (ARVC)	15	1193	314	18204	0.881629	0.997998	0.728934	comp96141_c0_seq1_B_1,CL4889Contig1,comp59143_c0_seq1_B_3,CL1046Contig4,comp86288_c0_seq3_W_2,comp80844_c0_seq1_W_1,CL13792Contig1,comp98819_c0_seq5_B_3,CL89666Contig1,comp100254_c0_seq6_B_1,comp56279_c0_seq2_W_3,CL105030Contig1,CL1046Contig3,CL20Contig11,CL54806Contig1
ko03030	DNA replication	14	1193	112	18204	0.0063655	0.147181	1.90738	CL1298Contig3,CL8782Contig1,comp103937_c1_seq1_W_1,CL81161Contig1,comp79024_c0_seq4_W_2,comp65518_c0_seq1_W_3,CL25694Contig2,CL1920Contig2,CL46741Contig1,CL9119Contig2,comp83470_c0_seq1_W_1,CL6021Contig1,CL5785Contig1,CL9119Contig1
ko00600	Sphingolipid metabolism	14	1193	128	18204	0.020386	0.217307	1.66895	CL75829Contig1,CL50107Contig1,CL88442Contig1,comp92025_c0_seq9_B_3,CL6168Contig1,CL70849Contig1,CL3877Contig3,comp121215_c0_seq1_B_2,CL1563Contig3,CL3877Contig4,CL1563Contig1,comp73093_c0_seq4_W_3,CL3699Contig2,comp95921_c1_seq2_B_1
ko05140	Leishmaniasis	14	1193	150	18204	0.0672947	0.460357	1.42417	CL2738Contig3,CL12107Contig1,CL1485Contig5,CL3076Contig3,CL5055Contig2,CL3076Contig2,CL24370Contig1,CL31279Contig1,comp155936_c0_seq4_B_2,comp104982_c0_seq6_B_3,comp150577_c0_seq4_B_2,comp161750_c0_seq2_B_2,CL46194Contig1,comp121220_c0_seq1_B_3
ko05120	Epithelial cell signaling in Helicobacter pylori infection	14	1193	194	18204	0.290814	0.711946	1.10117	CL2738Contig3,CL5696Contig2,comp20721_c0_seq1_W_1,CL12938Contig1,comp98924_c0_seq7_B_3,CL3584Contig4,CL28890Contig1,comp52364_c0_seq1_W_3,CL3616Contig1,CL12300Contig4,CL10113Contig1,CL31279Contig1,CL25686Contig1,CL46194Contig1
ko03008	Ribosome biogenesis in eukaryotes	14	1193	204	18204	0.360285	0.774613	1.04719	CL74399Contig1,CL43188Contig1,CL2Contig453,CL2Contig635,comp10473_c0_seq1_W_3,CL4291Contig1,CL3559Contig3,CL8005Contig1,CL8757Contig2,CL14284Contig2,CL6706Contig3,CL3954Contig1,CL10072Contig2,CL39489Contig1
ko04391	Hippo signaling pathway -fly	14	1193	225	18204	0.511146	0.873333	0.94945	comp10308_c0_seq1_W_2,CL32774Contig2,comp167060_c1_seq3_B_2,comp86288_c0_seq2_W_3,comp80124_c0_seq5_W_3,comp88396_c0_seq2_W_2,comp85896_c0_seq1_B_3,comp110184_c1_seq1_W_1,CL89666Contig1,CL8058Contig1,CL13Contig10,comp164861_c0_seq2_B_2,CL529Contig5,CL37041Contig1
ko05031	Amphetamine addiction	14	1193	258	18204	0.721483	0.982286	0.828008	CL117Contig4,comp111736_c0_seq2_W_1,CL69440Contig1,CL41Contig8,CL101618Contig1,comp20519_c0_seq1_B_1,CL60080Contig1,CL522Contig1,CL4051Contig1,CL105030Contig1,CL15Contig23,CL46194Contig1,CL1136Contig6,comp12743_c0_seq1_W_3
ko00564	Glycerophospholipid metabolism	14	1193	266	18204	0.762854	0.98549	0.803106	CL75829Contig1,CL88700Contig1,CL4389Contig1,CL9260Contig1,CL81238Contig1,comp121215_c0_seq1_B_2,comp102193_c0_seq3_W_1,CL7516Contig3,CL14282Contig1,CL75952Contig1,CL8648Contig2,CL2464Contig2,CL33839Contig1,CL17888Contig2
ko04911	Insulin secretion	14	1193	306	18204	0.906773	0.997998	0.698125	comp96141_c0_seq1_B_1,CL56950Contig1,CL1220Contig3,CL3805Contig1,CL78195Contig1,CL2585Contig3,comp20519_c0_seq1_B_1,CL522Contig1,CL3829Contig3,comp89187_c0_seq9_W_2,CL105030Contig1,CL15Contig23,CL20Contig11,comp88471_c0_seq1_W_2
ko00510	N-Glycan biosynthesis	13	1193	118	18204	0.0222612	0.223354	1.68108	CL33258Contig1,CL10619Contig2,CL10912Contig1,CL5911Contig2,CL154Contig9,comp85443_c0_seq4_W_3,CL40930Contig1,CL5138Contig1,comp170064_c0_seq9_B_2,comp104976_c0_seq6_B_3,CL17570Contig1,comp66902_c0_seq6_W_3,comp146506_c0_seq1_B_2
ko05323	Rheumatoid arthritis	13	1193	155	18204	0.138952	0.606152	1.27979	CL5696Contig2,CL12107Contig1,CL12938Contig1,CL1485Contig5,CL3584Contig4,CL28890Contig1,comp52364_c0_seq1_W_3,CL5055Contig2,comp84500_c0_seq1_W_3,CL12300Contig4,CL25686Contig1,comp161750_c0_seq2_B_2,CL46194Contig1
ko05014	Amyotrophic lateral sclerosis (ALS)	13	1193	159	18204	0.159856	0.633113	1.24759	CL13172Contig3,CL117Contig4,CL48898Contig1,CL8132Contig3,comp109584_c1_seq4_W_1,CL69440Contig1,CL41Contig8,CL101618Contig1,CL19317Contig1,comp100165_c0_seq6_B_1,CL10883Contig2,CL36381Contig1,comp87894_c0_seq6_W_2
ko04150	mTOR signaling pathway	13	1193	175	18204	0.257748	0.702709	1.13353	comp42349_c0_seq1_W_1,CL48252Contig1,CL6995Contig3,comp98924_c0_seq7_B_3,CL1837Contig4,CL1220Contig3,comp59028_c0_seq1_W_2,comp83242_c0_seq3_W_2,comp13542_c0_seq1_W_2,CL4008Contig1,CL157Contig10,comp101478_c0_seq8_B_1,comp99938_c0_seq3_B_3
ko04917	Prolactin signaling pathway	13	1193	178	18204	0.278215	0.702709	1.11442	CL2738Contig3,comp42349_c0_seq1_W_1,CL1837Contig4,CL1220Contig3,comp93703_c1_seq1_W_3,CL76385Contig1,CL59462Contig1,CL15329Contig1,CL80250Contig1,CL4008Contig1,CL157Contig10,comp71863_c0_seq6_W_2,comp150577_c0_seq4_B_2
ko05211	Renal cell carcinoma	13	1193	185	18204	0.327828	0.72556	1.07225	CL12107Contig1,comp42349_c0_seq1_W_1,CL1837Contig4,comp165886_c0_seq6_B_2,CL1485Contig5,comp13542_c0_seq1_W_2,CL4008Contig1,CL157Contig10,comp99938_c0_seq3_B_3,CL26Contig15,CL46194Contig1,CL27594Contig2,CL11306Contig1
ko03010	Ribosome	13	1193	258	18204	0.803761	0.997998	0.768865	comp160559_c0_seq4_B_2,comp74256_c0_seq2_W_3,CL2586Contig2,CL70063Contig1,comp106024_c0_seq1_B_3,CL17041Contig2,CL20626Contig1,CL52468Contig1,CL56409Contig1,CL26957Contig1,CL37828Contig1,CL21088Contig1,CL7216Contig2
ko04725	Cholinergic synapse	13	1193	342	18204	0.981105	0.997998	0.580021	comp96141_c0_seq1_B_1,comp42349_c0_seq1_W_1,CL28455Contig1,CL1837Contig4,CL1935Contig1,CL2585Contig3,CL522Contig1,CL4008Contig1,CL157Contig10,comp44399_c0_seq1_B_1,CL105030Contig1,CL50007Contig2,CL20Contig11
ko04726	Serotonergic synapse	13	1193	354	18204	0.987298	0.997998	0.560359	CL2871Contig1,comp96141_c0_seq1_B_1,CL18Contig19,CL28455Contig1,CL26562Contig1,CL2585Contig3,comp176386_c0_seq2_B_2,comp20519_c0_seq1_B_1,CL522Contig1,comp13542_c0_seq1_W_2,comp44399_c0_seq1_B_1,CL105030Contig1,CL20Contig11
ko04514	Cell adhesion molecules (CAMs)	13	1193	365	18204	0.991276	0.997998	0.543472	CL12424Contig2,CL2Contig743,CL29198Contig1,CL2Contig1,CL45600Contig1,comp159952_c0_seq3_B_2,CL24577Contig1,comp128300_c0_seq1_B_1,comp94956_c0_seq1_W_3,comp100254_c0_seq6_B_1,comp69381_c0_seq1_B_3,CL153Contig6,CL280Contig4
ko03410	Base excision repair	12	1193	92	18204	0.00684565	0.147181	1.99031	CL1298Contig3,CL3957Contig1,comp103937_c1_seq1_W_1,comp78301_c0_seq1_W_2,comp82821_c0_seq3_W_2,comp66093_c0_seq1_W_3,CL1920Contig2,CL1Contig1017,comp100315_c0_seq1_B_1,CL12559Contig1,CL6021Contig1,CL4755Contig1
ko03022	Basal transcription factors	12	1193	122	18204	0.056504	0.404945	1.50089	comp70362_c0_seq1_W_3,CL5120Contig3,comp89634_c0_seq1_B_3,CL1Contig903,CL27984Contig1,CL88012Contig1,comp98583_c0_seq12_B_3,CL30607Contig1,CL11298Contig1,CL13829Contig1,comp86692_c0_seq4_B_3,CL9580Contig1
ko05213	Endometrial cancer	12	1193	154	18204	0.210102	0.701784	1.18901	comp42349_c0_seq1_W_1,CL1837Contig4,CL8132Contig3,comp13542_c0_seq1_W_2,CL80250Contig1,CL4008Contig1,CL157Contig10,comp94956_c0_seq1_W_3,CL13232Contig1,CL26135Contig1,comp87894_c0_seq6_W_2,comp88573_c0_seq1_W_3
ko05218	Melanoma	12	1193	159	18204	0.243496	0.701784	1.15162	comp42349_c0_seq1_W_1,CL1837Contig4,CL5924Contig1,CL4584Contig2,CL25194Contig1,comp13542_c0_seq1_W_2,CL4008Contig1,CL157Contig10,comp94956_c0_seq1_W_3,CL1Contig464,comp171434_c0_seq16_B_2,CL8514Contig1
ko04664	Fc epsilon RI signaling pathway	12	1193	164	18204	0.27875	0.702709	1.11651	CL24860Contig1,comp20721_c0_seq1_W_1,CL3420Contig3,comp42349_c0_seq1_W_1,comp79809_c0_seq8_W_2,CL1837Contig4,CL23577Contig1,CL9918Contig1,CL4008Contig1,CL157Contig10,CL32411Contig1,CL10113Contig1
ko00520	Amino sugar and nucleotide sugar metabolism	12	1193	166	18204	0.293293	0.711946	1.10306	CL12401Contig1,CL3880Contig2,CL8170Contig1,CL845Contig1,comp140679_c0_seq3_B_2,comp76842_c0_seq5_W_2,CL419Contig6,CL419Contig3,CL36220Contig2,CL17398Contig3,comp93871_c0_seq15_W_3,comp105506_c0_seq12_B_3
ko04370	VEGF signaling pathway	12	1193	166	18204	0.293293	0.711946	1.10306	comp156246_c0_seq4_B_2,CL77466Contig1,comp88860_c0_seq2_W_2,comp42349_c0_seq1_W_1,comp116884_c0_seq4_W_1,CL1837Contig4,CL8132Contig3,CL69440Contig1,CL41Contig8,CL4008Contig1,CL157Contig10,comp87894_c0_seq6_W_2
ko03460	Fanconi anemia pathway	12	1193	170	18204	0.323004	0.720179	1.07711	CL20320Contig1,CL3838Contig2,CL4954Contig1,comp98493_c0_seq1_W_1,CL53191Contig1,CL29950Contig1,comp90538_c1_seq4_W_2,CL11233Contig2,CL13232Contig1,CL1602Contig2,comp107145_c0_seq1_B_3,comp14874_c0_seq1_B_1
ko04146	Peroxisome	12	1193	241	18204	0.803567	0.997998	0.759785	comp102909_c0_seq4_B_3,comp149253_c0_seq2_B_2,CL103Contig5,comp92889_c0_seq4_B_3,CL21757Contig2,comp68364_c0_seq1_W_2,CL2035Contig1,CL9137Contig1,CL7077Contig1,CL21757Contig1,comp106644_c0_seq1_W_1,comp53468_c0_seq1_W_2
ko04066	HIF-1 signaling pathway	12	1193	278	18204	0.924691	0.997998	0.658662	CL2738Contig3,comp42349_c0_seq1_W_1,CL1837Contig4,CL1220Contig3,CL34877Contig2,CL4584Contig2,CL419Contig6,CL4008Contig1,CL157Contig10,CL419Contig3,comp99938_c0_seq3_B_3,CL3277Contig1
ko04713	Circadian entrainment	12	1193	360	18204	0.994913	0.997998	0.508634	CL117Contig4,comp112364_c0_seq8_W_1,CL36343Contig1,comp75780_c0_seq3_W_2,CL5841Contig2,CL1Contig1117,CL101618Contig1,CL2585Contig3,comp20519_c0_seq1_B_1,CL522Contig1,CL4051Contig1,CL105030Contig1
ko04723	Retrograde endocannabinoid signaling	12	1193	367	18204	0.996076	0.997998	0.498932	comp96141_c0_seq1_B_1,CL28455Contig1,comp66876_c0_seq1_W_3,CL16319Contig1,CL2585Contig3,CL522Contig1,comp44399_c0_seq1_B_1,comp132600_c0_seq2_B_2,CL105030Contig1,CL6510Contig3,CL20Contig11,comp86233_c0_seq4_W_2
ko05130	Pathogenic Escherichia coli infection	11	1193	141	18204	0.213985	0.701784	1.19042	CL8693Contig1,comp125058_c0_seq2_B_2,comp105161_c0_seq1_B_1,comp83519_c1_seq4_W_2,CL89666Contig1,comp94956_c0_seq1_W_3,CL30645Contig1,CL35Contig8,CL25161Contig1,CL63758Contig1,comp94613_c1_seq1_W_3
ko05110	Vibrio cholerae infection	11	1193	162	18204	0.373216	0.78558	1.03611	CL5696Contig2,CL68656Contig1,CL12938Contig1,CL3584Contig4,CL28890Contig1,comp52364_c0_seq1_W_3,comp20519_c0_seq1_B_1,CL89666Contig1,comp94756_c0_seq1_W_1,CL12300Contig4,CL50007Contig2
ko05223	Non-small cell lung cancer	11	1193	164	18204	0.389389	0.795075	1.02347	comp42349_c0_seq1_W_1,CL1837Contig4,CL8132Contig3,comp13542_c0_seq1_W_2,CL80250Contig1,CL4008Contig1,CL157Contig10,CL1Contig464,comp87894_c0_seq6_W_2,CL8514Contig1,comp35287_c0_seq1_W_2
ko05221	Acute myeloid leukemia	11	1193	176	18204	0.486637	0.866732	0.953688	CL2738Contig3,comp42349_c0_seq1_W_1,comp98924_c0_seq7_B_3,CL1837Contig4,comp83114_c0_seq1_W_3,comp13542_c0_seq1_W_2,CL4008Contig1,CL157Contig10,CL31705Contig1,comp90377_c0_seq4_W_1,CL43868Contig1
ko00010	Glycolysis / Gluconeogenesis	11	1193	179	18204	0.510583	0.873333	0.937705	CL3830Contig1,CL710Contig1,CL1034Contig1,CL55709Contig1,CL419Contig6,CL419Contig3,CL710Contig6,comp174364_c1_seq12_B_2,CL97028Contig1,CL22510Contig1,CL9219Contig1
ko04720	Long-term potentiation	11	1193	248	18204	0.894675	0.997998	0.676811	CL117Contig4,CL6995Contig3,CL28455Contig1,comp83242_c0_seq3_W_2,CL69440Contig1,CL41Contig8,CL101618Contig1,CL2585Contig3,comp13542_c0_seq1_W_2,CL4051Contig1,CL26Contig15
ko03320	PPAR signaling pathway	11	1193	267	18204	0.939243	0.997998	0.628648	CL47382Contig1,CL1Contig1047,CL29167Contig1,CL231Contig1,CL12748Contig1,CL1Contig15,comp83114_c0_seq1_W_3,comp85422_c0_seq2_W_3,CL1Contig1023,comp85132_c1_seq2_W_3,comp35287_c0_seq1_W_2
ko04974	Protein digestion and absorption	11	1193	268	18204	0.941054	0.997998	0.626303	comp107924_c0_seq25_B_1,CL1625Contig2,CL18Contig25,comp95423_c0_seq1_B_1,comp150975_c0_seq1_B_2,comp76972_c0_seq1_B_3,CL21910Contig1,comp65088_c0_seq2_W_3,CL222Contig7,CL50007Contig2,CL33175Contig1
ko04727	GABAergic synapse	11	1193	269	18204	0.942817	0.997998	0.623974	comp96141_c0_seq1_B_1,CL16319Contig1,CL24010Contig1,comp174946_c0_seq11_B_2,CL522Contig1,comp44399_c0_seq1_B_1,comp132600_c0_seq2_B_2,CL105030Contig1,comp95869_c0_seq1_B_1,CL20Contig11,comp86233_c0_seq4_W_2
ko05032	Morphine addiction	11	1193	288	18204	0.968616	0.997998	0.582809	CL16319Contig1,comp93600_c0_seq2_W_3,comp20519_c0_seq1_B_1,CL522Contig1,CL12884Contig3,comp44399_c0_seq1_B_1,comp132600_c0_seq2_B_2,comp79287_c0_seq2_B_3,comp95869_c0_seq1_B_1,CL12884Contig1,comp86233_c0_seq4_W_2
ko05230	Central carbon metabolism in cancer	10	1193	197	18204	0.750584	0.982286	0.774569	comp42349_c0_seq1_W_1,CL1837Contig4,CL6731Contig2,CL3830Contig1,CL419Contig6,CL4008Contig1,CL157Contig10,CL419Contig3,comp99938_c0_seq3_B_3,CL43868Contig1
ko04920	Adipocytokine signaling pathway	10	1193	222	18204	0.868015	0.997998	0.687343	CL2738Contig3,comp98924_c0_seq7_B_3,comp59028_c0_seq1_W_2,CL14225Contig1,CL39822Contig2,CL157Contig10,CL24370Contig1,CL31279Contig1,CL40213Contig1,comp35287_c0_seq1_W_2
ko02010	ABC transporters	10	1193	268	18204	0.967815	0.997998	0.569366	CL56950Contig1,comp117243_c5_seq3_W_1,comp86864_c0_seq8_W_3,CL324Contig2,CL50835Contig1,comp86682_c0_seq3_B_3,CL43607Contig1,comp105155_c0_seq1_W_1,CL63705Contig1,comp26272_c0_seq1_B_2
ko04916	Melanogenesis	10	1193	278	18204	0.977135	0.997998	0.548885	CL2585Contig3,comp20519_c0_seq1_B_1,CL522Contig1,comp64578_c0_seq1_B_3,CL885Contig3,CL4051Contig1,comp171434_c0_seq16_B_2,comp80250_c0_seq2_W_3,CL43868Contig1,CL43640Contig1
ko04520	Adherens junction	10	1193	281	18204	0.979409	0.997998	0.543025	CL49748Contig1,CL52907Contig1,comp159952_c0_seq3_B_2,CL21Contig13,CL84670Contig1,CL89666Contig1,comp94956_c0_seq1_W_3,comp107142_c0_seq1_W_1,comp155936_c0_seq4_B_2,CL30468Contig1
ko04950	Maturity onset diabetes of the young	9	1193	70	18204	0.0154204	0.193397	1.96187	CL14185Contig1,CL1220Contig3,CL104982Contig1,comp31159_c0_seq1_W_2,CL19745Contig2,CL2Contig130,comp33776_c0_seq1_W_3,CL15801Contig1,comp150115_c0_seq2_B_2
ko00860	Porphyrin and chlorophyll metabolism	9	1193	93	18204	0.0829633	0.511212	1.47668	CL29322Contig1,CL17759Contig1,comp83629_c0_seq1_W_3,CL52730Contig1,CL1Contig140,CL1Contig1148,CL35158Contig1,CL37214Contig1,CL75735Contig1
ko04612	Antigen processing and presentation	9	1193	112	18204	0.19863	0.701784	1.22617	CL2210Contig2,CL2Contig743,CL46758Contig1,CL2Contig1,comp110238_c0_seq2_W_1,comp94559_c1_seq19_W_3,CL43607Contig1,comp40660_c0_seq1_W_3,CL42065Contig1
ko00250	Alanine, aspartate and glutamate metabolism	9	1193	120	18204	0.261366	0.702709	1.14443	CL1251Contig6,CL1251Contig1,CL24010Contig1,comp114742_c0_seq1_W_1,comp174946_c0_seq11_B_2,comp169724_c0_seq15_B_2,CL35681Contig1,CL14470Contig1,CL63425Contig1
ko04330	Notch signaling pathway	9	1193	125	18204	0.303476	0.717924	1.09865	comp76573_c0_seq1_B_3,CL42913Contig1,CL503Contig2,CL82497Contig1,CL3616Contig1,CL17673Contig1,CL21553Contig1,CL5096Contig2,CL6551Contig1
ko04623	Cytosolic DNA-sensing pathway	9	1193	126	18204	0.312099	0.717924	1.08993	CL2738Contig3,comp98924_c0_seq7_B_3,CL82524Contig1,CL1Contig547,CL1292Contig6,comp82910_c1_seq2_W_3,CL24370Contig1,CL31279Contig1,CL36381Contig1
ko00620	Pyruvate metabolism	9	1193	140	18204	0.436424	0.815924	0.980936	CL710Contig1,CL12Contig26,comp77274_c0_seq5_W_2,CL710Contig6,comp174364_c1_seq12_B_2,CL97028Contig1,CL36002Contig1,CL12Contig7,comp20555_c0_seq1_B_3
ko00970	Aminoacyl-tRNA biosynthesis	9	1193	166	18204	0.654242	0.94424	0.827296	comp117195_c0_seq1_W_1,CL37497Contig1,CL1087Contig4,comp98211_c0_seq3_B_3,comp92258_c0_seq3_W_3,comp116957_c1_seq16_W_1,CL16302Contig2,CL10183Contig1,comp166566_c0_seq4_B_2
ko05030	Cocaine addiction	9	1193	167	18204	0.661658	0.94424	0.822342	CL117Contig4,CL1Contig993,CL2738Contig3,CL1954Contig3,CL101618Contig1,comp20519_c0_seq1_B_1,CL60080Contig1,CL522Contig1,CL46194Contig1
ko05214	Glioma	9	1193	176	18204	0.724138	0.982286	0.78029	comp42349_c0_seq1_W_1,CL1837Contig4,CL4584Contig2,comp13542_c0_seq1_W_2,CL4008Contig1,CL157Contig10,CL4051Contig1,CL1Contig464,CL8514Contig1
ko04971	Gastric acid secretion	9	1193	239	18204	0.955355	0.997998	0.574607	CL28455Contig1,CL2585Contig3,comp20519_c0_seq1_B_1,CL522Contig1,CL12086Contig1,CL56654Contig1,CL4051Contig1,CL35Contig8,CL50007Contig2
ko00561	Glycerolipid metabolism	9	1193	243	18204	0.961005	0.997998	0.565149	CL75829Contig1,CL88700Contig1,CL1Contig1047,CL88442Contig1,comp121215_c0_seq1_B_2,CL1Contig15,CL6510Contig3,CL1Contig1023,comp85132_c1_seq2_W_3
ko04972	Pancreatic secretion	9	1193	264	18204	0.981435	0.997998	0.520194	CL28455Contig1,CL2585Contig3,comp20519_c0_seq1_B_1,CL522Contig1,comp94756_c0_seq1_W_1,CL12086Contig1,CL26Contig15,CL77874Contig1,CL50007Contig2
ko04130	SNARE interactions in vesicular transport	8	1193	77	18204	0.0640525	0.448368	1.58535	CL16779Contig1,comp78548_c0_seq1_W_2,CL35414Contig1,CL15Contig23,CL6062Contig2,comp31884_c0_seq1_W_2,comp93983_c0_seq3_B_1,CL2Contig602
ko00512	Mucin type O-glycan biosynthesis	8	1193	97	18204	0.184668	0.701784	1.25848	CL18666Contig3,CL18666Contig1,comp67203_c0_seq1_B_1,comp52674_c0_seq1_W_2,CL18666Contig2,CL3931Contig1,comp61186_c0_seq3_W_3,comp87318_c0_seq3_B_1
ko00760	Nicotinate and nicotinamide metabolism	8	1193	99	18204	0.20028	0.701784	1.23305	CL5761Contig2,comp84096_c0_seq1_W_2,CL9772Contig1,CL26022Contig2,comp84432_c0_seq1_W_3,comp113039_c0_seq7_W_1,CL28959Contig1,CL50060Contig1
ko03440	Homologous recombination	8	1193	107	18204	0.267594	0.702709	1.14086	CL1298Contig3,comp103937_c1_seq1_W_1,CL3838Contig2,CL4954Contig1,comp95662_c0_seq1_B_3,CL2292Contig2,CL6021Contig1,comp107145_c0_seq1_B_3
ko04961	Endocrine and other factor-regulated calcium reabsorption	8	1193	123	18204	0.416177	0.811955	0.992456	CL15292Contig1,CL205Contig2,CL2585Contig3,comp53077_c0_seq2_W_3,comp20519_c0_seq1_B_1,comp73273_c0_seq1_W_2,CL77874Contig1,comp113692_c2_seq1_W_1
ko04973	Carbohydrate digestion and absorption	8	1193	123	18204	0.416177	0.811955	0.992456	comp42349_c0_seq1_W_1,CL1837Contig4,CL419Contig6,CL4008Contig1,CL157Contig10,CL419Contig3,CL4139Contig5,CL105030Contig1
ko05217	Basal cell carcinoma	8	1193	142	18204	0.590204	0.939955	0.859663	CL16322Contig1,comp63791_c0_seq1_W_2,comp64578_c0_seq1_B_3,CL26135Contig1,CL885Contig3,CL25746Contig1,comp80250_c0_seq2_W_3,comp88573_c0_seq1_W_3
ko04913	Ovarian Steroidogenesis	8	1193	145	18204	0.61553	0.94424	0.841876	CL18Contig19,CL9880Contig1,CL1220Contig3,comp93703_c1_seq1_W_3,comp176386_c0_seq2_B_2,comp20519_c0_seq1_B_1,CL522Contig1,CL8711Contig1
ko04540	Gap junction	8	1193	260	18204	0.990087	0.997998	0.469508	CL28455Contig1,CL1Contig767,CL5924Contig1,CL2585Contig3,comp20519_c0_seq1_B_1,CL5825Contig2,CL522Contig1,CL1Contig167
ko00030	Pentose phosphate pathway	7	1193	75	18204	0.117007	0.606152	1.42417	CL10162Contig2,comp64650_c0_seq1_W_3,CL3830Contig1,CL1034Contig1,CL22510Contig1,CL18174Contig2,CL9219Contig1
ko04977	Vitamin digestion and absorption	7	1193	76	18204	0.123728	0.606152	1.40544	CL5705Contig4,CL5705Contig3,CL12748Contig1,CL50835Contig1,CL654Contig6,CL98229Contig1,CL7364Contig2
ko04960	Aldosterone-regulated sodium reabsorption	7	1193	98	18204	0.312723	0.717924	1.08993	comp42349_c0_seq1_W_1,CL1837Contig4,CL1220Contig3,comp59028_c0_seq1_W_2,CL87624Contig1,CL24245Contig1,CL4008Contig1
ko00640	Propanoate metabolism	7	1193	109	18204	0.423346	0.811955	0.979936	comp145453_c0_seq3_B_2,comp103269_c0_seq2_W_1,comp174946_c0_seq11_B_2,CL12Contig26,CL97028Contig1,CL6886Contig1,CL12Contig7
ko05033	Nicotine addiction	7	1193	156	18204	0.809535	0.997998	0.684699	CL117Contig4,CL16319Contig1,CL101618Contig1,CL60080Contig1,comp44399_c0_seq1_B_1,comp132600_c0_seq2_B_2,comp86233_c0_seq4_W_2
ko00330	Arginine and proline metabolism	7	1193	173	18204	0.886689	0.997998	0.617417	CL132Contig5,CL103Contig5,CL2485Contig3,CL132Contig4,CL14470Contig1,CL63425Contig1,comp90014_c0_seq3_W_3
ko04730	Long-term depression	7	1193	201	18204	0.95671	0.997998	0.531408	CL1Contig1107,comp20721_c0_seq1_W_1,CL28455Contig1,CL2585Contig3,comp20519_c0_seq1_B_1,comp13542_c0_seq1_W_2,CL10113Contig1
ko01230	Biosynthesis of amino acids	7	1193	229	18204	0.985183	0.997998	0.466433	CL18051Contig1,CL3830Contig1,CL1034Contig1,CL6984Contig1,CL36002Contig1,CL22510Contig1,CL9219Contig1
ko00534	Glycosaminoglycan biosynthesis - heparan sulfate / heparin	6	1193	56	18204	0.0720369	0.481847	1.63489	CL9768Contig1,comp76940_c0_seq2_W_1,comp86476_c0_seq5_W_2,CL59631Contig1,comp97888_c0_seq3_B_3,CL56514Contig1
ko03050	Proteasome	6	1193	65	18204	0.132056	0.606152	1.40852	comp88499_c0_seq15_W_2,comp92331_c0_seq4_W_3,comp148841_c0_seq3_B_2,comp21064_c0_seq1_W_1,CL53968Contig1,CL12774Contig1
ko00140	Steroid hormone biosynthesis	6	1193	81	18204	0.28015	0.702709	1.1303	CL2871Contig1,CL39233Contig1,CL40571Contig1,CL39233Contig2,CL8711Contig1,comp94318_c0_seq1_W_1
ko00020	Citrate cycle (TCA cycle)	6	1193	90	18204	0.376648	0.787299	1.01727	CL710Contig1,CL710Contig6,CL6984Contig1,comp174364_c1_seq12_B_2,CL36002Contig1,comp20555_c0_seq1_B_3
ko00270	Cysteine and methionine metabolism	6	1193	94	18204	0.420292	0.811955	0.973979	CL132Contig5,CL29385Contig1,CL12201Contig1,CL132Contig4,comp20555_c0_seq1_B_3,comp90014_c0_seq3_W_3
ko00480	Glutathione metabolism	6	1193	99	18204	0.474362	0.859943	0.924789	CL40202Contig1,comp169021_c0_seq3_B_2,CL36378Contig1,CL28592Contig1,CL4971Contig1,comp90014_c0_seq3_W_3
ko05150	Staphylococcus aureus infection	6	1193	100	18204	0.485036	0.866732	0.915541	comp166622_c0_seq1_B_2,CL787Contig4,CL3076Contig3,CL3076Contig2,comp82536_c0_seq1_B_3,CL1176Contig3
ko04626	Plant-pathogen interaction	6	1193	114	18204	0.625383	0.94424	0.803106	CL2210Contig2,CL1Contig1047,CL1Contig15,CL4051Contig1,CL1Contig1023,comp85132_c1_seq2_W_3
ko00590	Arachidonic acid metabolism	6	1193	118	18204	0.661358	0.94424	0.775882	CL2871Contig1,CL18Contig19,comp63464_c0_seq2_W_2,comp169021_c0_seq3_B_2,comp176386_c0_seq2_B_2,CL9137Contig1
ko05144	Malaria	6	1193	129	18204	0.748806	0.982286	0.709721	CL12107Contig1,CL1485Contig5,CL5055Contig2,comp104982_c0_seq6_B_3,CL25686Contig1,comp161750_c0_seq2_B_2
ko01212	Fatty acid metabolism	6	1193	145	18204	0.845276	0.997998	0.631407	comp110473_c0_seq1_B_1,CL2473Contig2,CL73751Contig1,CL12Contig26,comp85422_c0_seq2_W_3,CL12Contig7
ko04976	Bile secretion	6	1193	184	18204	0.961241	0.997998	0.497576	comp20519_c0_seq1_B_1,CL522Contig1,CL12086Contig1,comp35287_c0_seq1_W_2,CL63705Contig1,comp26272_c0_seq1_B_2
ko04640	Hematopoietic cell lineage	6	1193	192	18204	0.971668	0.997998	0.476844	comp98819_c0_seq5_B_3,comp100254_c0_seq6_B_1,comp104982_c0_seq6_B_3,CL22490Contig1,CL43868Contig1,CL43640Contig1
ko04970	Salivary secretion	6	1193	246	18204	0.997198	0.997998	0.372171	CL28455Contig1,CL2585Contig3,comp20519_c0_seq1_B_1,CL522Contig1,comp94756_c0_seq1_W_1,CL4051Contig1
ko00533	Glycosaminoglycan biosynthesis - keratan sulfate	5	1193	41	18204	0.0492842	0.361818	1.86085	comp84479_c0_seq3_W_3,CL1241Contig4,CL3931Contig1,CL1509Contig1,CL26392Contig1
ko00900	Terpenoid backbone biosynthesis	5	1193	57	18204	0.168367	0.658162	1.33851	CL51266Contig1,comp81096_c0_seq2_W_3,CL29453Contig1,CL27771Contig1,CL525Contig2
ko00710	Carbon fixation in photosynthetic organisms	5	1193	61	18204	0.208759	0.701784	1.25074	CL1034Contig1,comp77274_c0_seq5_W_2,CL22510Contig1,comp20555_c0_seq1_B_3,CL9219Contig1
ko00563	Glycosylphosphatidylinositol(GPI)-anchor biosynthesis	5	1193	64	18204	0.241063	0.701784	1.19211	CL6591Contig1,comp89133_c0_seq5_W_2,CL87699Contig1,CL28746Contig1,CL6591Contig2
ko04940	Type I diabetes mellitus	5	1193	66	18204	0.263371	0.702709	1.15599	CL2Contig743,CL1220Contig3,CL24010Contig1,CL2Contig1,CL41689Contig1
ko00514	Other types of O-glycan biosynthesis	5	1193	67	18204	0.27472	0.702709	1.13873	CL4789Contig1,CL10912Contig1,CL503Contig2,CL154Contig9,CL1241Contig4
ko03430	Mismatch repair	5	1193	67	18204	0.27472	0.702709	1.13873	CL1298Contig3,comp103937_c1_seq1_W_1,CL13232Contig1,CL6021Contig1,CL5785Contig1
ko00680	Methane metabolism	5	1193	86	18204	0.498118	0.873333	0.887152	CL3830Contig1,CL1034Contig1,CL97028Contig1,CL22510Contig1,CL9219Contig1
ko05219	Bladder cancer	5	1193	92	18204	0.565004	0.93443	0.829294	CL4584Contig2,comp13542_c0_seq1_W_2,comp94956_c0_seq1_W_3,CL25686Contig1,CL8514Contig1
ko00983	Drug metabolism - other enzymes	5	1193	94	18204	0.586335	0.939955	0.81165	comp103874_c0_seq4_W_1,CL8893Contig3,comp118801_c0_seq1_W_1,CL5784Contig2,CL603Contig2
ko03020	RNA polymerase	5	1193	97	18204	0.617283	0.94424	0.786547	CL82524Contig1,comp154185_c0_seq1_B_2,comp89530_c0_seq1_B_3,CL8614Contig1,CL10705Contig2
ko05340	Primary immunodeficiency	5	1193	102	18204	0.665824	0.94424	0.747991	CL3420Contig3,comp94559_c1_seq19_W_3,comp65315_c0_seq3_W_2,CL43607Contig1,CL42065Contig1
ko00280	Valine, leucine and isoleucine degradation	5	1193	111	18204	0.742831	0.982286	0.687343	comp145453_c0_seq3_B_2,comp103269_c0_seq2_W_1,comp174946_c0_seq11_B_2,CL86790Contig1,CL4551Contig2
ko04340	Hedgehog signaling pathway	5	1193	124	18204	0.830159	0.997998	0.615283	CL16322Contig1,comp63791_c0_seq1_W_2,CL25746Contig1,CL13Contig10,CL1Contig933
ko00052	Galactose metabolism	5	1193	126	18204	0.841217	0.997998	0.605516	CL88442Contig1,CL3830Contig1,CL419Contig6,CL419Contig3,comp76020_c0_seq4_B_3
ko04962	Vasopressin-regulated water reabsorption	5	1193	129	18204	0.856703	0.997998	0.591435	CL50017Contig1,comp20519_c0_seq1_B_1,CL10883Contig2,comp92265_c0_seq2_B_3,CL77874Contig1
ko04918	Thyroid hormone synthesis	5	1193	210	18204	0.994887	0.997998	0.36331	CL28455Contig1,CL2585Contig3,comp20519_c0_seq1_B_1,CL522Contig1,comp167632_c0_seq2_B_2
ko00100	Steroid biosynthesis	4	1193	39	18204	0.109312	0.596508	1.56503	CL93776Contig1,CL11309Contig4,CL11309Contig2,CL11309Contig1
ko00604	Glycosphingolipid biosynthesis - ganglio series	4	1193	41	18204	0.128204	0.606152	1.48868	comp82132_c0_seq1_W_3,CL3931Contig1,comp75290_c0_seq2_W_2,CL4609Contig1
ko00531	Glycosaminoglycan degradation	4	1193	47	18204	0.192622	0.701784	1.29864	comp172066_c1_seq31_B_2,comp95202_c0_seq1_W_1,comp72004_c0_seq1_B_1,CL49006Contig1
ko00601	Glycosphingolipid biosynthesis - lacto and neolacto series	4	1193	49	18204	0.216246	0.701784	1.24563	comp84479_c0_seq3_W_3,CL1241Contig4,CL75705Contig1,CL26392Contig1
ko04966	Collecting duct acid secretion	4	1193	56	18204	0.304596	0.717924	1.08993	CL3584Contig4,CL28890Contig1,CL12300Contig4,CL12086Contig1
ko04964	Proximal tubule bicarbonate reclamation	4	1193	57	18204	0.317695	0.717924	1.07081	CL12086Contig1,CL14470Contig1,CL63425Contig1,comp20555_c0_seq1_B_3
ko00450	Selenocompound metabolism	4	1193	65	18204	0.423512	0.811955	0.939016	CL9713Contig1,comp103320_c0_seq2_W_1,CL17348Contig1,comp86040_c0_seq1_B_1
ko03060	Protein export	4	1193	72	18204	0.513555	0.873333	0.847723	CL68656Contig1,comp94751_c0_seq1_W_1,CL39608Contig1,comp70373_c0_seq1_W_2
ko00591	Linoleic acid metabolism	4	1193	77	18204	0.574135	0.939899	0.792676	CL2871Contig1,CL18Contig19,comp176386_c0_seq2_B_2,comp94318_c0_seq1_W_1
ko00650	Butanoate metabolism	4	1193	81	18204	0.619605	0.94424	0.753531	CL24010Contig1,comp174946_c0_seq11_B_2,CL18189Contig1,CL18189Contig2
ko05204	Chemical carcinogenesis	4	1193	83	18204	0.641226	0.94424	0.735374	CL2871Contig1,CL40202Contig1,CL36378Contig1,comp94318_c0_seq1_W_1
ko00830	Retinol metabolism	4	1193	84	18204	0.651745	0.94424	0.72662	CL2871Contig1,CL2932Contig3,CL55672Contig1,comp94318_c0_seq1_W_1
ko00513	Various types of N-glycan biosynthesis	4	1193	89	18204	0.701328	0.981859	0.685798	comp108416_c0_seq57_B_1,CL10619Contig2,CL1241Contig4,CL17570Contig1
ko04710	Circadian rhythm	4	1193	93	18204	0.737309	0.982286	0.656302	CL2Contig675,CL39822Contig2,CL13Contig10,comp84682_c0_seq1_B_3
ko04978	Mineral absorption	4	1193	95	18204	0.754068	0.982574	0.642485	CL1Contig140,CL1Contig1148,CL1805Contig1,CL75735Contig1
ko00260	Glycine, serine and threonine metabolism	4	1193	125	18204	0.918765	0.997998	0.488288	CL29322Contig1,CL18051Contig1,CL103Contig5,CL11080Contig1
ko00500	Starch and sucrose metabolism	4	1193	149	18204	0.970507	0.997998	0.409638	CL419Contig6,CL419Contig3,CL4139Contig5,comp76020_c0_seq4_B_3
ko00790	Folate biosynthesis	3	1193	29	18204	0.118693	0.606152	1.57852	CL54195Contig1,comp87166_c0_seq2_W_2,CL38921Contig1
ko05332	Graft-versus-host disease	3	1193	31	18204	0.14227	0.606899	1.47668	CL2Contig743,CL2Contig1,CL41689Contig1
ko00521	Streptomycin biosynthesis	3	1193	37	18204	0.22207	0.701784	1.23722	comp116500_c0_seq4_W_1,CL419Contig6,CL419Contig3
ko00430	Taurine and hypotaurine metabolism	3	1193	38	18204	0.236383	0.701784	1.20466	comp169021_c0_seq3_B_2,CL24010Contig1,CL44379Contig1
ko00920	Sulfur metabolism	3	1193	38	18204	0.236383	0.701784	1.20466	CL25635Contig1,CL41117Contig1,CL27717Contig1
ko05330	Allograft rejection	3	1193	39	18204	0.250906	0.702709	1.17377	CL2Contig743,CL2Contig1,CL41689Contig1
ko04011	MAPK signaling pathway - yeast	3	1193	47	18204	0.371257	0.78558	0.973979	CL1Contig767,CL5825Contig2,CL1Contig167
ko05320	Autoimmune thyroid disease	3	1193	47	18204	0.371257	0.78558	0.973979	CL2Contig743,CL2Contig1,CL41689Contig1
ko04744	Phototransduction	3	1193	49	18204	0.401561	0.805799	0.934225	CL1954Contig3,comp78109_c0_seq3_W_2,CL4051Contig1
ko00980	Metabolism of xenobiotics by cytochrome P450	3	1193	54	18204	0.4758	0.859943	0.847723	CL40202Contig1,CL36378Contig1,CL2Contig266
ko05020	Prion diseases	3	1193	64	18204	0.611438	0.94424	0.715266	CL28391Contig2,CL28982Contig1,CL4327Contig1
ko00720	Carbon fixation pathways in prokaryotes	3	1193	65	18204	0.623761	0.94424	0.704262	comp103269_c0_seq2_W_1,CL97028Contig1,CL36002Contig1
ko00511	Other glycan degradation	3	1193	67	18204	0.647652	0.94424	0.683239	comp108416_c0_seq57_B_1,CL70849Contig1,CL4315Contig2
ko04140	Regulation of autophagy	3	1193	67	18204	0.647652	0.94424	0.683239	CL1220Contig3,CL13782Contig2,comp101478_c0_seq8_B_1
ko00770	Pantothenate and CoA biosynthesis	3	1193	68	18204	0.659213	0.94424	0.673192	CL1564Contig4,CL1564Contig1,CL2286Contig2
ko00910	Nitrogen metabolism	3	1193	69	18204	0.670515	0.94424	0.663435	CL12086Contig1,CL14470Contig1,CL63425Contig1
ko04975	Fat digestion and absorption	3	1193	69	18204	0.670515	0.94424	0.663435	CL75829Contig1,CL12748Contig1,comp121215_c0_seq1_B_2
ko04320	Dorso-ventral axis formation	3	1193	75	18204	0.73283	0.982286	0.61036	CL3568Contig1,CL5096Contig2,CL1305Contig2
ko00410	beta-Alanine metabolism	3	1193	78	18204	0.760476	0.98549	0.586885	CL24010Contig1,comp174946_c0_seq11_B_2,comp90014_c0_seq3_W_3
ko00630	Glyoxylate and dicarboxylate metabolism	3	1193	80	18204	0.777639	0.991819	0.572213	comp145453_c0_seq3_B_2,comp103269_c0_seq2_W_1,comp20555_c0_seq1_B_3
ko05216	Thyroid cancer	3	1193	85	18204	0.816287	0.997998	0.538553	comp13542_c0_seq1_W_2,comp94956_c0_seq1_W_3,comp35287_c0_seq1_W_2
ko05143	African trypanosomiasis	3	1193	94	18204	0.871869	0.997998	0.48699	CL2585Contig3,CL12748Contig1,CL41689Contig1
ko04742	Taste transduction	3	1193	96	18204	0.882042	0.997998	0.476844	CL75816Contig1,comp20519_c0_seq1_B_1,comp44399_c0_seq1_B_1
ko00565	Ether lipid metabolism	3	1193	97	18204	0.886861	0.997998	0.471928	CL75829Contig1,CL9260Contig1,comp121215_c0_seq1_B_2
ko00380	Tryptophan metabolism	3	1193	103	18204	0.912308	0.997998	0.444437	CL14610Contig1,CL65105Contig1,CL26562Contig1
ko00071	Fatty acid degradation	3	1193	111	18204	0.938264	0.997998	0.412406	CL14610Contig1,CL73751Contig1,comp85422_c0_seq2_W_3
ko02020	Two-component system	3	1193	116	18204	0.950718	0.997998	0.39463	CL16480Contig1,comp87166_c0_seq2_W_2,CL37214Contig1
ko04740	Olfactory transduction	3	1193	117	18204	0.952914	0.997998	0.391257	CL16350Contig2,CL4051Contig1,CL7287Contig1
ko04745	Phototransduction - fly	3	1193	119	18204	0.957037	0.997998	0.384681	CL2585Contig3,CL89666Contig1,CL4051Contig1
ko00254	Aflatoxin biosynthesis	2	1193	12	18204	0.0395465	0.305218	2.54317	CL12Contig26,CL12Contig7
ko00471	D-Glutamine and D-glutamate metabolism	2	1193	12	18204	0.0395465	0.305218	2.54317	CL14470Contig1,CL63425Contig1
ko00524	Butirosin and neomycin biosynthesis	2	1193	13	18204	0.0489701	0.361818	2.34754	CL419Contig6,CL419Contig3
ko01220	Degradation of aromatic compounds	2	1193	16	18204	0.0829651	0.511212	1.90738	comp64650_c0_seq1_W_3,CL18174Contig2
ko00930	Caprolactam degradation	2	1193	17	18204	0.0960362	0.545413	1.79518	comp64650_c0_seq1_W_3,CL18174Contig2
ko00440	Phosphonate and phosphinate metabolism	2	1193	23	18204	0.188501	0.701784	1.32687	CL9260Contig1,CL14282Contig1
ko00603	Glycosphingolipid biosynthesis - globo series	2	1193	31	18204	0.332057	0.729556	0.984452	CL88442Contig1,CL3931Contig1
ko00053	Ascorbate and aldarate metabolism	2	1193	35	18204	0.404953	0.807224	0.871943	comp64650_c0_seq1_W_3,CL18174Contig2
ko00532	Glycosaminoglycan biosynthesis - chondroitin sulfate / dermatan sulfate	2	1193	38	18204	0.458076	0.845896	0.803106	CL7788Contig2,comp156618_c0_seq1_B_2
ko00740	Riboflavin metabolism	2	1193	38	18204	0.458076	0.845896	0.803106	CL9547Contig1,CL1619Contig1
ko00062	Fatty acid elongation	2	1193	44	18204	0.557434	0.930719	0.693591	comp110473_c0_seq1_B_1,CL2473Contig2
ko00670	One carbon pool by folate	2	1193	49	18204	0.631305	0.94424	0.622817	CL11080Contig1,CL14045Contig1
ko00061	Fatty acid biosynthesis	2	1193	52	18204	0.67132	0.94424	0.586885	CL12Contig26,CL12Contig7
ko01040	Biosynthesis of unsaturated fatty acids	2	1193	52	18204	0.67132	0.94424	0.586885	comp110473_c0_seq1_B_1,CL2473Contig2
ko00340	Histidine metabolism	2	1193	57	18204	0.730734	0.982286	0.535404	CL52Contig10,CL52Contig20
ko00982	Drug metabolism - cytochrome P450	2	1193	58	18204	0.741544	0.982286	0.526173	CL40202Contig1,CL36378Contig1
ko04672	Intestinal immune network for IgA production	2	1193	61	18204	0.771908	0.991345	0.500295	CL9779Contig1,CL25642Contig1
ko03450	Non-homologous end-joining	2	1193	67	18204	0.823858	0.997998	0.455493	comp95662_c0_seq1_B_3,comp67215_c0_seq1_B_3
ko00981	Insect hormone biosynthesis	1	1193	3	18204	0.0123128	0.193397	5.08634	CL49679Contig1
ko00311	Penicillin and cephalosporin biosynthesis	1	1193	10	18204	0.13616	0.606152	1.5259	CL103Contig5
ko00472	D-Arginine and D-ornithine metabolism	1	1193	10	18204	0.13616	0.606152	1.5259	CL103Contig5
ko00625	Chloroalkane and chloroalkene degradation	1	1193	14	18204	0.232706	0.701784	1.08993	CL9137Contig1
ko04112	Cell cycle - Caulobacter	1	1193	16	18204	0.282577	0.702939	0.953688	comp150245_c0_seq1_B_2
ko04711	Circadian rhythm - fly	1	1193	17	18204	0.307449	0.717924	0.897589	CL13Contig10
ko00627	Aminobenzoate degradation	1	1193	22	18204	0.427663	0.814725	0.693591	comp87166_c0_seq2_W_2
ko03070	Bacterial secretion system	1	1193	24	18204	0.472693	0.859943	0.635792	comp94751_c0_seq1_W_1
ko00460	Cyanoamino acid metabolism	1	1193	25	18204	0.494392	0.873333	0.61036	comp169021_c0_seq3_B_2
ko04122	Sulfur relay system	1	1193	27	18204	0.536043	0.906454	0.565149	CL29861Contig1
ko00730	Thiamine metabolism	1	1193	29	18204	0.575269	0.939899	0.526173	CL11388Contig2
ko00120	Primary bile acid biosynthesis	1	1193	37	18204	0.707544	0.982286	0.412406	CL10294Contig1
ko04614	Renin-angiotensin system	1	1193	51	18204	0.856078	0.997998	0.299196	CL222Contig7
ko01210	2-Oxocarboxylic acid metabolism	1	1193	52	18204	0.863468	0.997998	0.293443	CL6984Contig1
ko00040	Pentose and glucuronate interconversions	1	1193	65	18204	0.932484	0.997998	0.234754	CL14204Contig2
