# Supplementary material for: Analysis of Pigeon (Columba) Ovary Transcriptomes to Identify Genes Involved in Blue Light Regulation
Source: PLoS One. 2015 Nov 24;10(11):e0143568. doi: 10.1371/journal.pone.0143568 (PMC4657987; doi:10.1371/journal.pone.0143568)
Supplement: S3 Table — (XLS) [file pone.0143568.s003.xls]

## Sheet: Table S2
iD	Term	category	ListHits	ListTotal	PopHits	PopTotal	p	FDR	Enrichment_score	GeneID
GO:0000059	protein import into nucleus, docking	P	1	1333	1	18833	0	0	14.1283	CL18170Contig1
GO:0000076	DNA replication checkpoint	P	1	1333	1	18833	0	0	14.1283	CL8278Contig1
GO:0000110	nucleotide-excision repair factor 1 complex	C	1	1333	1	18833	0	0	14.1283	CL20320Contig1
GO:0000710	meiotic mismatch repair	P	1	1333	1	18833	0	0	14.1283	CL20320Contig1
GO:0001221	transcription cofactor binding	F	1	1333	1	18833	0	0	14.1283	CL80250Contig1
GO:0001849	complement component C1q binding	F	1	1333	1	18833	0	0	14.1283	CL8Contig12
GO:0002532	production of molecular mediator involved in inflammatory response	P	1	1333	1	18833	0	0	14.1283	CL22490Contig1
GO:0002821	positive regulation of adaptive immune response	P	2	1333	2	18833	0	0	14.1283	comp12743_c0_seq1_W_3,CL1136Contig6
GO:0002922	positive regulation of humoral immune response	P	1	1333	1	18833	0	0	14.1283	CL11216Contig1
GO:0003721	telomeric template RNA reverse transcriptase activity	F	1	1333	1	18833	0	0	14.1283	CL30382Contig1
GO:0004097	catechol oxidase activity	F	2	1333	2	18833	0	0	14.1283	comp96433_c0_seq1_B_1,CL42176Contig1
GO:0004138	deoxyguanosine kinase activity	F	1	1333	1	18833	0	0	14.1283	CL35623Contig1
GO:0004161	dimethylallyltranstransferase activity	F	1	1333	1	18833	0	0	14.1283	CL27771Contig1
GO:0004337	geranyltranstransferase activity	F	1	1333	1	18833	0	0	14.1283	CL27771Contig1
GO:0004507	steroid 11-beta-monooxygenase activity	F	1	1333	1	18833	0	0	14.1283	CL40571Contig1
GO:0004532	exoribonuclease activity	F	1	1333	1	18833	0	0	14.1283	CL69096Contig1
GO:0004573	mannosyl-oligosaccharide glucosidase activity	F	2	1333	2	18833	0	0	14.1283	CL40930Contig1,CL33258Contig1
GO:0004675	transmembrane receptor protein serine/threonine kinase activity	F	1	1333	1	18833	0	0	14.1283	CL30009Contig1
GO:0004729	oxygen-dependent protoporphyrinogen oxidase activity	F	3	1333	3	18833	0	0	14.1283	CL52730Contig1,CL17759Contig1,CL35158Contig1
GO:0004798	thymidylate kinase activity	F	1	1333	1	18833	0	0	14.1283	CL4397Contig1
GO:0004958	prostaglandin F receptor activity	F	1	1333	1	18833	0	0	14.1283	CL66205Contig1
GO:0005252	open rectifier potassium channel activity	F	1	1333	1	18833	0	0	14.1283	CL10923Contig1
GO:0005712	chiasma	C	1	1333	1	18833	0	0	14.1283	CL13232Contig1
GO:0006233	dTDP biosynthetic process	P	1	1333	1	18833	0	0	14.1283	CL4397Contig1
GO:0006290	pyrimidine dimer repair	P	1	1333	1	18833	0	0	14.1283	comp162354_c2_seq2_B_2
GO:0006343	establishment of chromatin silencing	P	2	1333	2	18833	0	0	14.1283	comp12743_c0_seq1_W_3,CL1136Contig6
GO:0006540	glutamate decarboxylation to succinate	P	1	1333	1	18833	0	0	14.1283	CL24010Contig1
GO:0006768	biotin metabolic process	P	1	1333	1	18833	0	0	14.1283	CL36002Contig1
GO:0006873	cellular ion homeostasis	P	1	1333	1	18833	0	0	14.1283	CL36533Contig1
GO:0007060	male meiosis chromosome segregation	P	1	1333	1	18833	0	0	14.1283	CL13232Contig1
GO:0007423	sensory organ development	P	1	1333	1	18833	0	0	14.1283	CL6701Contig1
GO:0007518	myoblast fate determination	P	1	1333	1	18833	0	0	14.1283	CL12764Contig1
GO:0008318	protein prenyltransferase activity	F	2	1333	2	18833	0	0	14.1283	CL7948Contig1,comp64190_c0_seq1_B_1
GO:0008441	3'(2'),5'-bisphosphate nucleotidase activity	F	1	1333	1	18833	0	0	14.1283	CL27717Contig1
GO:0008499	UDP-galactose:beta-N-acetylglucosamine beta-1,3-galactosyltransferase activity	F	1	1333	1	18833	0	0	14.1283	CL26392Contig1
GO:0008532	N-acetyllactosaminide beta-1,3-N-acetylglucosaminyltransferase activity	F	1	1333	1	18833	0	0	14.1283	CL26392Contig1
GO:0010834	telomere maintenance via telomere shortening	P	1	1333	1	18833	0	0	14.1283	CL20320Contig1
GO:0016446	somatic hypermutation of immunoglobulin genes	P	1	1333	1	18833	0	0	14.1283	CL13232Contig1
GO:0016494	C-X-C chemokine receptor activity	F	1	1333	1	18833	0	0	14.1283	CL9779Contig1
GO:0017057	6-phosphogluconolactonase activity	F	1	1333	1	18833	0	0	14.1283	CL10162Contig2
GO:0018394	peptidyl-lysine acetylation	P	2	1333	2	18833	0	0	14.1283	comp12743_c0_seq1_W_3,CL1136Contig6
GO:0019101	female somatic sex determination	P	1	1333	1	18833	0	0	14.1283	CL3791Contig1
GO:0021759	globus pallidus development	P	1	1333	1	18833	0	0	14.1283	CL50297Contig1
GO:0030311	poly-N-acetyllactosamine biosynthetic process	P	1	1333	1	18833	0	0	14.1283	CL26392Contig1
GO:0030718	germ-line stem cell maintenance	P	2	1333	2	18833	0	0	14.1283	comp68009_c0_seq1_B_1,CL6385Contig1
GO:0030719	P granule organization	P	1	1333	1	18833	0	0	14.1283	comp72524_c0_seq6_W_3
GO:0031393	negative regulation of prostaglandin biosynthetic process	P	2	1333	2	18833	0	0	14.1283	comp12743_c0_seq1_W_3,CL1136Contig6
GO:0031694	alpha-2A adrenergic receptor binding	F	1	1333	1	18833	0	0	14.1283	CL22611Contig1
GO:0031771	type 1 hypocretin receptor binding	F	2	1333	2	18833	0	0	14.1283	CL52730Contig1,CL17759Contig1
GO:0031772	type 2 hypocretin receptor binding	F	2	1333	2	18833	0	0	14.1283	CL52730Contig1,CL17759Contig1
GO:0032137	guanine/thymine mispair binding	F	1	1333	1	18833	0	0	14.1283	CL13232Contig1
GO:0032390	MutLbeta complex	C	1	1333	1	18833	0	0	14.1283	CL13232Contig1
GO:0033278	cell proliferation in midbrain	P	1	1333	1	18833	0	0	14.1283	CL885Contig3
GO:0033342	negative regulation of collagen binding	P	1	1333	1	18833	0	0	14.1283	CL8757Contig2
GO:0033384	geranyl diphosphate biosynthetic process	P	1	1333	1	18833	0	0	14.1283	CL27771Contig1
GO:0033615	mitochondrial proton-transporting ATP synthase complex assembly	P	1	1333	1	18833	0	0	14.1283	CL17516Contig1
GO:0034038	deoxyhypusine synthase activity	F	1	1333	1	18833	0	0	14.1283	CL63535Contig1
GO:0034048	negative regulation of protein phosphatase type 2A activity	P	1	1333	1	18833	0	0	14.1283	CL22912Contig1
GO:0034391	regulation of smooth muscle cell apoptotic process	P	2	1333	2	18833	0	0	14.1283	comp12743_c0_seq1_W_3,CL1136Contig6
GO:0035087	siRNA loading onto RISC involved in RNA interference	P	1	1333	1	18833	0	0	14.1283	CL11076Contig1
GO:0035358	regulation of peroxisome proliferator activated receptor signaling pathway	P	2	1333	2	18833	0	0	14.1283	comp12743_c0_seq1_W_3,CL1136Contig6
GO:0035844	cloaca development	P	1	1333	1	18833	0	0	14.1283	CL37041Contig1
GO:0035967	cellular response to topologically incorrect protein	P	2	1333	2	18833	0	0	14.1283	CL80778Contig1,CL42035Contig1
GO:0036245	cellular response to menadione	P	1	1333	1	18833	0	0	14.1283	CL75675Contig1
GO:0042667	auditory receptor cell fate specification	P	2	1333	2	18833	0	0	14.1283	CL37477Contig1,CL18368Contig1
GO:0042668	auditory receptor cell fate determination	P	2	1333	2	18833	0	0	14.1283	CL37477Contig1,CL18368Contig1
GO:0042703	menstruation	P	1	1333	1	18833	0	0	14.1283	CL3791Contig1
GO:0043028	cysteine-type endopeptidase regulator activity involved in apoptotic process	F	1	1333	1	18833	0	0	14.1283	CL3791Contig1
GO:0043060	meiotic metaphase I plate congression	P	1	1333	1	18833	0	0	14.1283	CL13232Contig1
GO:0043242	negative regulation of protein complex disassembly	P	2	1333	2	18833	0	0	14.1283	CL80778Contig1,CL42035Contig1
GO:0043503	skeletal muscle fiber adaptation	P	2	1333	2	18833	0	0	14.1283	CL12764Contig1,CL20557Contig1
GO:0043874	acireductone synthase activity	F	1	1333	1	18833	0	0	14.1283	CL12201Contig1
GO:0044030	regulation of DNA methylation	P	1	1333	1	18833	0	0	14.1283	CL1602Contig2
GO:0044241	lipid digestion	P	1	1333	1	18833	0	0	14.1283	CL50297Contig1
GO:0045337	farnesyl diphosphate biosynthetic process	P	1	1333	1	18833	0	0	14.1283	CL27771Contig1
GO:0045348	positive regulation of MHC class II biosynthetic process	P	2	1333	2	18833	0	0	14.1283	comp12743_c0_seq1_W_3,CL1136Contig6
GO:0045609	positive regulation of auditory receptor cell differentiation	P	2	1333	2	18833	0	0	14.1283	CL37477Contig1,CL18368Contig1
GO:0045626	negative regulation of T-helper 1 cell differentiation	P	1	1333	1	18833	0	0	14.1283	CL22490Contig1
GO:0045830	positive regulation of isotype switching	P	1	1333	1	18833	0	0	14.1283	CL53060Contig1
GO:0045950	negative regulation of mitotic recombination	P	1	1333	1	18833	0	0	14.1283	CL13232Contig1
GO:0046070	dGTP metabolic process	P	1	1333	1	18833	0	0	14.1283	CL35623Contig1
GO:0046122	purine deoxyribonucleoside metabolic process	P	1	1333	1	18833	0	0	14.1283	CL35623Contig1
GO:0046903	secretion	P	1	1333	1	18833	0	0	14.1283	CL12086Contig1
GO:0046940	nucleoside monophosphate phosphorylation	P	1	1333	1	18833	0	0	14.1283	CL4397Contig1
GO:0047663	aminoglycoside 6'-N-acetyltransferase activity	F	1	1333	1	18833	0	0	14.1283	CL86444Contig1
GO:0048050	post-embryonic eye morphogenesis	P	1	1333	1	18833	0	0	14.1283	CL4258Contig1
GO:0048544	recognition of pollen	P	1	1333	1	18833	0	0	14.1283	CL7405Contig2
GO:0048787	presynaptic active zone membrane	C	2	1333	2	18833	0	0	14.1283	CL1331Contig3,CL1331Contig4
GO:0050145	nucleoside phosphate kinase activity	F	1	1333	1	18833	0	0	14.1283	CL4397Contig1
GO:0050211	procollagen galactosyltransferase activity	F	1	1333	1	18833	0	0	14.1283	CL4789Contig1
GO:0050828	regulation of liquid surface tension	P	1	1333	1	18833	0	0	14.1283	CL81687Contig1
GO:0050931	pigment cell differentiation	P	1	1333	1	18833	0	0	14.1283	CL28875Contig1
GO:0050983	deoxyhypusine biosynthetic process from spermidine	P	1	1333	1	18833	0	0	14.1283	CL63535Contig1
GO:0051097	negative regulation of helicase activity	P	2	1333	2	18833	0	0	14.1283	comp12743_c0_seq1_W_3,CL1136Contig6
GO:0051257	spindle midzone assembly involved in meiosis	P	1	1333	1	18833	0	0	14.1283	CL13232Contig1
GO:0051736	ATP-dependent polyribonucleotide 5'-hydroxyl-kinase activity	F	1	1333	1	18833	0	0	14.1283	CL11076Contig1
GO:0051788	response to misfolded protein	P	2	1333	2	18833	0	0	14.1283	CL80778Contig1,CL42035Contig1
GO:0051866	general adaptation syndrome	P	1	1333	1	18833	0	0	14.1283	CL17788Contig1
GO:0051970	negative regulation of transmission of nerve impulse	P	2	1333	2	18833	0	0	14.1283	CL52730Contig1,CL17759Contig1
GO:0051971	positive regulation of transmission of nerve impulse	P	2	1333	2	18833	0	0	14.1283	CL52730Contig1,CL17759Contig1
GO:0052832	inositol monophosphate 3-phosphatase activity	F	1	1333	1	18833	0	0	14.1283	CL27717Contig1
GO:0052833	inositol monophosphate 4-phosphatase activity	F	1	1333	1	18833	0	0	14.1283	CL27717Contig1
GO:0060014	granulosa cell differentiation	P	1	1333	1	18833	0	0	14.1283	CL3791Contig1
GO:0060036	notochord cell vacuolation	P	1	1333	1	18833	0	0	14.1283	CL28890Contig1
GO:0060154	cellular process regulating host cell cycle in response to virus	P	1	1333	1	18833	0	0	14.1283	CL5Contig21
GO:0060598	dichotomous subdivision of terminal units involved in mammary gland duct morphogenesis	P	2	1333	2	18833	0	0	14.1283	comp68009_c0_seq1_B_1,CL6385Contig1
GO:0060738	epithelial-mesenchymal signaling involved in prostate gland development	P	1	1333	1	18833	0	0	14.1283	comp33776_c0_seq1_W_3
GO:0061501	cyclic-GMP-AMP synthase activity	F	1	1333	1	18833	0	0	14.1283	comp82910_c1_seq2_W_3
GO:0070512	positive regulation of histone H4-K20 methylation	P	1	1333	1	18833	0	0	14.1283	CL1602Contig2
GO:0070741	response to interleukin-6	P	1	1333	1	18833	0	0	14.1283	CL81687Contig1
GO:0070857	regulation of bile acid biosynthetic process	P	2	1333	2	18833	0	0	14.1283	comp12743_c0_seq1_W_3,CL1136Contig6
GO:0070985	TFIIK complex	C	1	1333	1	18833	0	0	14.1283	CL13829Contig1
GO:0071294	cellular response to zinc ion	P	1	1333	1	18833	0	0	14.1283	CL10923Contig1
GO:0071360	cellular response to exogenous dsRNA	P	1	1333	1	18833	0	0	14.1283	comp82910_c1_seq2_W_3
GO:0090504	epiboly	P	1	1333	1	18833	0	0	14.1283	comp64578_c0_seq1_B_3
GO:0097140	BIM-BCL-xl complex	C	1	1333	1	18833	0	0	14.1283	CL5Contig21
GO:0097141	BIM-BCL-2 complex	C	1	1333	1	18833	0	0	14.1283	CL5Contig21
GO:0097177	mitochondrial ribosome binding	F	1	1333	1	18833	0	0	14.1283	CL17516Contig1
GO:1902367	negative regulation of Notch signaling pathway involved in somitogenesis	P	1	1333	1	18833	0	0	14.1283	CL28875Contig1
GO:2000278	regulation of DNA biosynthetic process	P	2	1333	2	18833	0	0	14.1283	comp73774_c0_seq1_B_3,CL17233Contig1
GO:2000481	positive regulation of cAMP-dependent protein kinase activity	P	2	1333	2	18833	0	0	14.1283	comp12743_c0_seq1_W_3,CL1136Contig6
GO:2000617	positive regulation of histone H3-K9 acetylation	P	1	1333	1	18833	0	0	14.1283	CL1602Contig2
GO:2000620	positive regulation of histone H4-K16 acetylation	P	1	1333	1	18833	0	0	14.1283	CL1602Contig2
GO:2000655	negative regulation of cellular response to testosterone stimulus	P	2	1333	2	18833	0	0	14.1283	comp12743_c0_seq1_W_3,CL1136Contig6
GO:2000757	negative regulation of peptidyl-lysine acetylation	P	2	1333	2	18833	0	0	14.1283	comp12743_c0_seq1_W_3,CL1136Contig6
GO:0043280	positive regulation of cysteine-type endopeptidase activity involved in apoptotic process	P	8	1333	21	18833	5.84771e-06	0.000154871	5.3822	CL11463Contig2,CL8451Contig4,comp65424_c0_seq1_W_3,CL5291Contig2,comp12743_c0_seq1_W_3,CL3791Contig1,CL34451Contig1,CL1136Contig6
GO:0005791	rough endoplasmic reticulum	C	8	1333	22	18833	9.27474e-06	0.000243699	5.13756	CL1331Contig3,CL1331Contig4,comp92062_c0_seq1_W_1,comp93049_c0_seq1_W_3,CL52730Contig1,CL24144Contig1,CL17759Contig1,CL7968Contig1
GO:0031985	Golgi cisterna	C	3	1333	4	18833	2.49933e-05	0.00064156	10.5962	comp86375_c0_seq2_W_3,CL9351Contig1,comp88295_c0_seq1_W_3
GO:0060666	dichotomous subdivision of terminal units involved in salivary gland branching	P	3	1333	4	18833	2.49933e-05	0.00064156	10.5962	CL11312Contig1,CL66607Contig1,CL41043Contig1
GO:0072207	metanephric epithelium development	P	3	1333	4	18833	2.49933e-05	0.00064156	10.5962	CL1835Contig2,comp79136_c0_seq2_B_1,comp115262_c0_seq2_B_2
GO:0001542	ovulation from ovarian follicle	P	4	1333	7	18833	3.28226e-05	0.000829765	8.0733	CL38857Contig1,comp12743_c0_seq1_W_3,CL80250Contig1,CL1136Contig6
GO:0001678	cellular glucose homeostasis	P	4	1333	7	18833	3.28226e-05	0.000829765	8.0733	CL419Contig3,comp12743_c0_seq1_W_3,CL1136Contig6,comp33776_c0_seq1_W_3
GO:0005634	nucleus	C	262	1333	2974	18833	3.96821e-05	0.000995633	1.24466	CL34035Contig2,comp99603_c0_seq10_B_1,CL2Contig130,CL9502Contig3,CL4921Contig2,CL66593Contig1,CL28592Contig1,CL2Contig114,CL70063Contig1,comp107645_c1_seq1_W_1,CL75675Contig1,CL4840Contig2,CL42709Contig1,comp109797_c0_seq6_W_1,CL15329Contig1,comp105087_c0_seq3_B_3,CL61851Contig1,CL16142Contig1,comp88096_c0_seq2_W_2,CL363Contig3,CL3569Contig1,CL29322Contig1,CL22595Contig1,CL80971Contig1,CL529Conti…
GO:0070301	cellular response to hydrogen peroxide	P	9	1333	32	18833	4.6563e-05	0.00115956	3.97358	CL1Contig167,CL80778Contig1,CL1Contig767,comp82412_c0_seq1_W_2,comp12743_c0_seq1_W_3,CL1136Contig6,CL54119Contig1,CL12559Contig1,CL42035Contig1
GO:0044212	transcription regulatory region DNA binding	F	24	1333	151	18833	5.75004e-05	0.00142133	2.24555	CL44003Contig1,comp78386_c0_seq1_W_2,CL104982Contig1,CL29841Contig1,CL90104Contig1,CL1835Contig2,CL1602Contig2,CL2Contig572,comp116884_c0_seq4_W_1,CL2738Contig3,CL5291Contig2,CL31880Contig1,CL2Contig123,comp87189_c0_seq2_W_1,comp50006_c0_seq1_B_3,CL34451Contig1,CL20461Contig1,CL93313Contig1,comp79136_c0_seq2_B_1,CL53758Contig1,CL68853Contig1,CL14763Contig1,comp33776_c0_seq1_W_3,comp115262_c0_seq2…
GO:0042493	response to drug	P	29	1333	198	18833	6.19113e-05	0.0015191	2.06929	comp80250_c0_seq2_W_3,CL24010Contig1,comp164861_c0_seq2_B_2,CL89666Contig1,CL3616Contig1,comp70373_c0_seq1_W_2,comp116884_c0_seq4_W_1,CL46194Contig1,comp20519_c0_seq1_B_1,comp100647_c0_seq2_B_3,CL52730Contig1,CL1Contig464,CL9119Contig2,CL9119Contig1,CL2738Contig3,comp82821_c0_seq3_W_2,CL1Contig1017,CL17759Contig1,comp40660_c0_seq1_W_3,comp63791_c0_seq1_W_2,CL18798Contig2,comp47787_c0_seq3_B_3,CL1…
GO:0007530	sex determination	P	4	1333	8	18833	8.24003e-05	0.0019782	7.06414	CL1835Contig2,CL6701Contig1,comp79136_c0_seq2_B_1,comp115262_c0_seq2_B_2
GO:0045006	DNA deamination	P	4	1333	8	18833	8.24003e-05	0.0019782	7.06414	CL69096Contig1,CL53060Contig1,CL1808Contig4,comp80123_c0_seq1_W_3
GO:0051569	regulation of histone H3-K4 methylation	P	4	1333	8	18833	8.24003e-05	0.0019782	7.06414	CL90104Contig1,CL33014Contig1,CL37785Contig1,CL5309Contig1
GO:0034235	GPI anchor binding	F	3	1333	5	18833	0.00011791	0.00279054	8.47697	CL28746Contig1,CL6591Contig1,CL6591Contig2
GO:0072112	glomerular visceral epithelial cell differentiation	P	3	1333	5	18833	0.00011791	0.00279054	8.47697	CL1835Contig2,comp79136_c0_seq2_B_1,comp115262_c0_seq2_B_2
GO:0003676	nucleic acid binding	F	67	1333	609	18833	0.000121527	0.00285587	1.55434	comp156298_c0_seq2_B_2,CL679Contig1,CL40276Contig1,CL42709Contig1,CL13389Contig1,CL36129Contig1,CL36415Contig2,comp96088_c1_seq6_B_3,CL2Contig635,comp130118_c0_seq1_B_2,CL679Contig5,comp89022_c0_seq1_W_3,CL3365Contig3,CL3365Contig2,CL4833Contig2,CL7727Contig2,CL19370Contig1,comp94479_c0_seq2_B_1,CL1437Contig3,comp146901_c0_seq1_B_2,CL3324Contig2,CL3324Contig1,comp112731_c0_seq8_W_1,CL33836Contig1…
GO:0007283	spermatogenesis	P	21	1333	133	18833	0.000158486	0.00369838	2.23078	CL11463Contig2,CL12402Contig2,comp65424_c0_seq1_W_3,comp75073_c0_seq2_W_2,CL28885Contig1,CL5747Contig1,CL18344Contig1,CL13232Contig1,CL43686Contig1,CL31440Contig2,comp40660_c0_seq1_W_3,comp12743_c0_seq1_W_3,CL5Contig21,CL11233Contig2,comp75206_c0_seq1_W_2,CL1136Contig6,CL54119Contig1,CL29167Contig1,CL68853Contig1,comp72135_c0_seq3_W_2,comp33776_c0_seq1_W_3
GO:0008156	negative regulation of DNA replication	P	6	1333	20	18833	0.000298948	0.00656004	4.23848	CL52730Contig1,CL17759Contig1,CL257Contig7,CL8757Contig2,CL46225Contig1,CL1485Contig5
GO:0034983	peptidyl-lysine deacetylation	P	4	1333	10	18833	0.000328747	0.00656004	5.65131	CL80778Contig1,comp12743_c0_seq1_W_3,CL1136Contig6,CL42035Contig1
GO:1902176	negative regulation of oxidative stress-induced intrinsic apoptotic signaling pathway	P	4	1333	10	18833	0.000328747	0.00656004	5.65131	CL1Contig167,CL1Contig767,comp12743_c0_seq1_W_3,CL1136Contig6
GO:0005577	fibrinogen complex	C	3	1333	6	18833	0.000333806	0.00656004	7.06414	CL11060Contig2,CL14488Contig1,CL11060Contig1
GO:0006344	maintenance of chromatin silencing	P	3	1333	6	18833	0.000333806	0.00656004	7.06414	comp12743_c0_seq1_W_3,CL1136Contig6,CL6551Contig1
GO:0016972	thiol oxidase activity	F	3	1333	6	18833	0.000333806	0.00656004	7.06414	comp166757_c0_seq1_B_2,CL487Contig3,comp105615_c0_seq4_W_1
GO:0034773	histone H4-K20 trimethylation	P	3	1333	6	18833	0.000333806	0.00656004	7.06414	CL1175Contig4,CL32158Contig1,CL38028Contig1
GO:0051341	regulation of oxidoreductase activity	P	3	1333	6	18833	0.000333806	0.00656004	7.06414	CL61851Contig1,CL67567Contig1,CL35825Contig1
GO:0070212	protein poly-ADP-ribosylation	P	3	1333	6	18833	0.000333806	0.00656004	7.06414	comp66093_c0_seq1_W_3,comp78301_c0_seq1_W_2,comp100315_c0_seq1_B_1
GO:0072284	metanephric S-shaped body morphogenesis	P	3	1333	6	18833	0.000333806	0.00656004	7.06414	CL1835Contig2,comp79136_c0_seq2_B_1,comp115262_c0_seq2_B_2
GO:0097208	alveolar lamellar body	C	3	1333	6	18833	0.000333806	0.00656004	7.06414	comp93049_c0_seq1_W_3,CL7968Contig1,CL81687Contig1
GO:0003836	beta-galactoside (CMP) alpha-2,3-sialyltransferase activity	F	2	1333	3	18833	0.000353853	0.00656004	9.41885	CL1241Contig4,CL3931Contig1
GO:0006903	vesicle targeting	P	2	1333	3	18833	0.000353853	0.00656004	9.41885	CL16779Contig1,comp93983_c0_seq3_B_1
GO:0007614	short-term memory	P	2	1333	3	18833	0.000353853	0.00656004	9.41885	CL1331Contig3,CL1331Contig4
GO:0008482	sulfite oxidase activity	F	2	1333	3	18833	0.000353853	0.00656004	9.41885	CL41117Contig1,CL25635Contig1
GO:0010157	response to chlorate	P	2	1333	3	18833	0.000353853	0.00656004	9.41885	comp63791_c0_seq1_W_2,CL16322Contig1
GO:0010855	adenylate cyclase inhibitor activity	F	2	1333	3	18833	0.000353853	0.00656004	9.41885	CL1331Contig3,CL1331Contig4
GO:0014050	negative regulation of glutamate secretion	P	2	1333	3	18833	0.000353853	0.00656004	9.41885	CL1331Contig3,CL1331Contig4
GO:0019706	protein-cysteine S-palmitoyltransferase activity	F	2	1333	3	18833	0.000353853	0.00656004	9.41885	CL16779Contig1,comp93983_c0_seq3_B_1
GO:0021877	forebrain neuron fate commitment	P	2	1333	3	18833	0.000353853	0.00656004	9.41885	comp68009_c0_seq1_B_1,CL6385Contig1
GO:0030023	extracellular matrix constituent conferring elasticity	F	2	1333	3	18833	0.000353853	0.00656004	9.41885	CL14667Contig2,CL18495Contig1
GO:0030821	negative regulation of cAMP catabolic process	P	2	1333	3	18833	0.000353853	0.00656004	9.41885	CL1Contig167,CL1Contig767
GO:0032071	regulation of endodeoxyribonuclease activity	P	2	1333	3	18833	0.000353853	0.00656004	9.41885	comp12743_c0_seq1_W_3,CL1136Contig6
GO:0035356	cellular triglyceride homeostasis	P	2	1333	3	18833	0.000353853	0.00656004	9.41885	comp12743_c0_seq1_W_3,CL1136Contig6
GO:0043142	single-stranded DNA-dependent ATPase activity	F	2	1333	3	18833	0.000353853	0.00656004	9.41885	comp152880_c0_seq3_B_2,comp162354_c2_seq2_B_2
GO:0044294	dendritic growth cone	C	2	1333	3	18833	0.000353853	0.00656004	9.41885	comp63791_c0_seq1_W_2,CL16322Contig1
GO:0047874	dolichyldiphosphatase activity	F	2	1333	3	18833	0.000353853	0.00656004	9.41885	comp85443_c0_seq4_W_3,comp104976_c0_seq6_B_3
GO:0048733	sebaceous gland development	P	2	1333	3	18833	0.000353853	0.00656004	9.41885	comp68009_c0_seq1_B_1,CL6385Contig1
GO:0050760	negative regulation of thymidylate synthase biosynthetic process	P	2	1333	3	18833	0.000353853	0.00656004	9.41885	CL12713Contig1,CL64516Contig1
GO:0051344	negative regulation of cyclic-nucleotide phosphodiesterase activity	P	2	1333	3	18833	0.000353853	0.00656004	9.41885	CL1Contig167,CL1Contig767
GO:0051984	positive regulation of chromosome segregation	P	2	1333	3	18833	0.000353853	0.00656004	9.41885	CL2434Contig1,CL7157Contig2
GO:0060603	mammary gland duct morphogenesis	P	2	1333	3	18833	0.000353853	0.00656004	9.41885	comp63791_c0_seq1_W_2,CL16322Contig1
GO:0061005	cell differentiation involved in kidney development	P	2	1333	3	18833	0.000353853	0.00656004	9.41885	comp63791_c0_seq1_W_2,CL16322Contig1
GO:0070905	serine binding	F	2	1333	3	18833	0.000353853	0.00656004	9.41885	CL1331Contig3,CL1331Contig4
GO:0072709	cellular response to sorbitol	P	2	1333	3	18833	0.000353853	0.00656004	9.41885	CL32411Contig1,comp79809_c0_seq8_W_2
GO:2000480	negative regulation of cAMP-dependent protein kinase activity	P	2	1333	3	18833	0.000353853	0.00656004	9.41885	comp12743_c0_seq1_W_3,CL1136Contig6
GO:2000984	negative regulation of ATP citrate synthase activity	P	2	1333	3	18833	0.000353853	0.00656004	9.41885	CL1Contig977,CL30181Contig1
GO:0006268	DNA unwinding involved in DNA replication	P	5	1333	15	18833	0.00035652	0.00657297	4.70943	CL9119Contig2,CL9119Contig1,comp65518_c0_seq1_W_3,CL81161Contig1,comp105537_c0_seq2_W_1
GO:0000178	exosome (RNase complex)	C	6	1333	21	18833	0.000421171	0.00768004	4.03665	CL69096Contig1,comp84416_c0_seq1_B_3,CL2920Contig2,CL53060Contig1,CL1808Contig4,comp80123_c0_seq1_W_3
GO:0045862	positive regulation of proteolysis	P	6	1333	21	18833	0.000421171	0.00768004	4.03665	CL1906Contig4,CL1906Contig3,CL200Contig3,comp52737_c0_seq1_W_2,CL58166Contig1,CL6551Contig1
GO:0000785	chromatin	C	16	1333	98	18833	0.000483961	0.00877705	2.30666	CL34035Contig2,CL8005Contig1,CL3021Contig1,CL1Contig464,CL9119Contig2,CL9119Contig1,CL5291Contig2,CL17846Contig1,CL17846Contig2,comp98390_c0_seq5_B_3,CL34451Contig1,CL46225Contig1,CL81161Contig1,comp71863_c0_seq6_W_2,CL1208Contig2,CL103222Contig1
GO:0006396	RNA processing	P	10	1333	49	18833	0.000511407	0.00922468	2.88332	comp99603_c0_seq10_B_1,comp107645_c1_seq1_W_1,CL363Contig3,CL15793Contig1,CL363Contig9,CL363Contig5,CL363Contig1,CL363Contig7,CL363Contig6,CL751Contig1
GO:0008080	N-acetyltransferase activity	F	7	1333	28	18833	0.000533038	0.00956316	3.53207	comp85184_c0_seq3_W_3,comp74222_c0_seq2_W_3,CL15042Contig1,CL92299Contig1,comp81906_c0_seq1_W_1,CL8Contig18,CL13400Contig1
GO:0016239	positive regulation of macroautophagy	P	5	1333	16	18833	0.000536392	0.00957186	4.41509	CL17169Contig1,comp171255_c1_seq5_B_2,comp12743_c0_seq1_W_3,CL1136Contig6,CL10Contig14
GO:0000012	single strand break repair	P	4	1333	11	18833	0.000567593	0.00991653	5.13756	comp82821_c0_seq3_W_2,CL1Contig1017,comp12743_c0_seq1_W_3,CL1136Contig6
GO:0000731	DNA synthesis involved in DNA repair	P	4	1333	11	18833	0.000567593	0.00991653	5.13756	CL1298Contig3,comp12743_c0_seq1_W_3,comp162354_c2_seq2_B_2,CL1136Contig6
GO:0010875	positive regulation of cholesterol efflux	P	4	1333	11	18833	0.000567593	0.00991653	5.13756	comp12743_c0_seq1_W_3,comp63791_c0_seq1_W_2,CL1136Contig6,CL16322Contig1
GO:0032592	integral component of mitochondrial membrane	C	4	1333	11	18833	0.000567593	0.00991653	5.13756	comp86682_c0_seq3_B_3,CL17516Contig1,CL13172Contig3,CL4070Contig2
GO:0007200	phospholipase C-activating G-protein coupled receptor signaling pathway	P	3	1333	7	18833	0.000735118	0.0124522	6.05498	CL52730Contig1,CL17759Contig1,comp105050_c0_seq1_B_1
GO:0009311	oligosaccharide metabolic process	P	3	1333	7	18833	0.000735118	0.0124522	6.05498	CL88442Contig1,CL40930Contig1,CL33258Contig1
GO:0030388	fructose 1,6-bisphosphate metabolic process	P	3	1333	7	18833	0.000735118	0.0124522	6.05498	CL1034Contig1,CL22510Contig1,CL3830Contig1
GO:0030423	targeting of mRNA for destruction involved in RNA interference	P	3	1333	7	18833	0.000735118	0.0124522	6.05498	comp118277_c0_seq1_B_2,CL11076Contig1,comp90729_c0_seq6_B_3
GO:0034399	nuclear periphery	C	3	1333	7	18833	0.000735118	0.0124522	6.05498	CL18170Contig1,comp89299_c0_seq3_W_3,CL54139Contig1
GO:0042765	GPI-anchor transamidase complex	C	3	1333	7	18833	0.000735118	0.0124522	6.05498	CL28746Contig1,CL6591Contig1,CL6591Contig2
GO:0003697	single-stranded DNA binding	F	10	1333	52	18833	0.000872051	0.0146971	2.71698	CL28326Contig1,CL9119Contig2,CL9119Contig1,CL13232Contig1,comp65518_c0_seq1_W_3,CL81161Contig1,CL20320Contig1,comp105537_c0_seq2_W_1,CL5736Contig3,CL5736Contig1
GO:0016235	aggresome	C	4	1333	12	18833	0.000916441	0.0152147	4.70943	CL80778Contig1,CL53560Contig1,CL2318Contig1,CL42035Contig1
GO:0051019	mitogen-activated protein kinase binding	F	4	1333	12	18833	0.000916441	0.0152147	4.70943	CL1Contig167,CL1Contig767,comp12743_c0_seq1_W_3,CL1136Contig6
GO:0097202	activation of cysteine-type endopeptidase activity	P	4	1333	12	18833	0.000916441	0.0152147	4.70943	CL1906Contig4,CL1906Contig3,CL200Contig3,CL58166Contig1
GO:0005739	mitochondrion	C	72	1333	714	18833	0.000943348	0.0155839	1.4247	CL38713Contig1,CL75675Contig1,comp74222_c0_seq2_W_3,CL15329Contig1,CL61851Contig1,comp96683_c0_seq4_B_3,CL67567Contig1,CL12066Contig2,CL29337Contig2,comp88791_c0_seq11_W_2,comp164861_c0_seq2_B_2,CL16779Contig1,comp93850_c0_seq6_W_3,CL200Contig3,CL22818Contig1,CL1034Contig1,comp70373_c0_seq1_W_2,CL11527Contig1,CL11527Contig2,CL28035Contig1,CL35623Contig1,CL205Contig2,CL17888Contig2,CL651Contig2,CL…
GO:0042555	MCM complex	C	5	1333	18	18833	0.00109978	0.01799	3.92452	CL9119Contig2,CL9119Contig1,comp65518_c0_seq1_W_3,CL48013Contig1,CL81161Contig1
GO:0045739	positive regulation of DNA repair	P	5	1333	18	18833	0.00109978	0.01799	3.92452	CL12713Contig1,comp12743_c0_seq1_W_3,CL1136Contig6,CL12559Contig1,CL64516Contig1
GO:0000403	Y-form DNA binding	F	2	1333	4	18833	0.00134043	0.0183321	7.06414	CL5291Contig2,CL34451Contig1
GO:0000780	condensed nuclear chromosome, centromeric region	C	2	1333	4	18833	0.00134043	0.0183321	7.06414	CL19366Contig1,CL32158Contig1
GO:0004809	tRNA (guanine-N2-)-methyltransferase activity	F	2	1333	4	18833	0.00134043	0.0183321	7.06414	CL5890Contig3,CL7173Contig1
GO:0004813	alanine-tRNA ligase activity	F	2	1333	4	18833	0.00134043	0.0183321	7.06414	CL36129Contig1,comp84224_c0_seq2_W_3
GO:0005119	smoothened binding	F	2	1333	4	18833	0.00134043	0.0183321	7.06414	comp63791_c0_seq1_W_2,CL16322Contig1
GO:0006419	alanyl-tRNA aminoacylation	P	2	1333	4	18833	0.00134043	0.0183321	7.06414	CL36129Contig1,comp84224_c0_seq2_W_3
GO:0006642	triglyceride mobilization	P	2	1333	4	18833	0.00134043	0.0183321	7.06414	comp12743_c0_seq1_W_3,CL1136Contig6
GO:0006677	glycosylceramide metabolic process	P	2	1333	4	18833	0.00134043	0.0183321	7.06414	CL4609Contig1,comp82132_c0_seq1_W_3
GO:0007167	enzyme linked receptor protein signaling pathway	P	2	1333	4	18833	0.00134043	0.0183321	7.06414	CL12402Contig2,CL54119Contig1
GO:0007387	anterior compartment pattern formation	P	2	1333	4	18833	0.00134043	0.0183321	7.06414	CL26766Contig1,CL26497Contig1
GO:0007388	posterior compartment specification	P	2	1333	4	18833	0.00134043	0.0183321	7.06414	CL26766Contig1,CL26497Contig1
GO:0007589	body fluid secretion	P	2	1333	4	18833	0.00134043	0.0183321	7.06414	comp93049_c0_seq1_W_3,CL7968Contig1
GO:0008545	JUN kinase kinase activity	F	2	1333	4	18833	0.00134043	0.0183321	7.06414	CL32411Contig1,comp79809_c0_seq8_W_2
GO:0009101	glycoprotein biosynthetic process	P	2	1333	4	18833	0.00134043	0.0183321	7.06414	CL24144Contig1,CL20682Contig2
GO:0009994	oocyte differentiation	P	2	1333	4	18833	0.00134043	0.0183321	7.06414	CL33014Contig1,CL37785Contig1
GO:0017188	aspartate N-acetyltransferase activity	F	2	1333	4	18833	0.00134043	0.0183321	7.06414	CL1251Contig1,CL1251Contig6
GO:0018342	protein prenylation	P	2	1333	4	18833	0.00134043	0.0183321	7.06414	CL7948Contig1,comp64190_c0_seq1_B_1
GO:0021997	neural plate axis specification	P	2	1333	4	18833	0.00134043	0.0183321	7.06414	comp63791_c0_seq1_W_2,CL16322Contig1
GO:0031937	positive regulation of chromatin silencing	P	2	1333	4	18833	0.00134043	0.0183321	7.06414	comp12743_c0_seq1_W_3,CL1136Contig6
GO:0032703	negative regulation of interleukin-2 production	P	2	1333	4	18833	0.00134043	0.0183321	7.06414	CL17846Contig1,CL17846Contig2
GO:0033158	regulation of protein import into nucleus, translocation	P	2	1333	4	18833	0.00134043	0.0183321	7.06414	comp12743_c0_seq1_W_3,CL1136Contig6
GO:0035457	cellular response to interferon-alpha	P	2	1333	4	18833	0.00134043	0.0183321	7.06414	CL12402Contig2,CL54119Contig1
GO:0036124	histone H3-K9 trimethylation	P	2	1333	4	18833	0.00134043	0.0183321	7.06414	CL1175Contig4,CL38028Contig1
GO:0042175	nuclear outer membrane-endoplasmic reticulum membrane network	C	2	1333	4	18833	0.00134043	0.0183321	7.06414	comp93049_c0_seq1_W_3,CL7968Contig1
GO:0043221	SMC family protein binding	F	2	1333	4	18833	0.00134043	0.0183321	7.06414	CL18798Contig2,comp47787_c0_seq3_B_3
GO:0043398	HLH domain binding	F	2	1333	4	18833	0.00134043	0.0183321	7.06414	comp12743_c0_seq1_W_3,CL1136Contig6
GO:0043546	molybdopterin cofactor binding	F	2	1333	4	18833	0.00134043	0.0183321	7.06414	CL41117Contig1,CL25635Contig1
GO:0045017	glycerolipid biosynthetic process	P	2	1333	4	18833	0.00134043	0.0183321	7.06414	comp130118_c0_seq1_B_2,CL67715Contig1
GO:0051250	negative regulation of lymphocyte activation	P	2	1333	4	18833	0.00134043	0.0183321	7.06414	CL12402Contig2,CL54119Contig1
GO:0051782	negative regulation of cell division	P	2	1333	4	18833	0.00134043	0.0183321	7.06414	comp63791_c0_seq1_W_2,CL16322Contig1
GO:0060743	epithelial cell maturation involved in prostate gland development	P	2	1333	4	18833	0.00134043	0.0183321	7.06414	CL15329Contig1,comp33776_c0_seq1_W_3
GO:0060831	smoothened signaling pathway involved in dorsal/ventral neural tube patterning	P	2	1333	4	18833	0.00134043	0.0183321	7.06414	comp63791_c0_seq1_W_2,CL16322Contig1
GO:0070840	dynein complex binding	F	2	1333	4	18833	0.00134043	0.0183321	7.06414	CL80778Contig1,CL42035Contig1
GO:0070845	polyubiquitinated misfolded protein transport	P	2	1333	4	18833	0.00134043	0.0183321	7.06414	CL80778Contig1,CL42035Contig1
GO:0071385	cellular response to glucocorticoid stimulus	P	2	1333	4	18833	0.00134043	0.0183321	7.06414	CL12764Contig1,CL63873Contig1
GO:0097361	CIA complex	C	2	1333	4	18833	0.00134043	0.0183321	7.06414	CL16492Contig1,comp64347_c0_seq2_W_3
GO:1901300	positive regulation of hydrogen peroxide-mediated programmed cell death	P	2	1333	4	18833	0.00134043	0.0183321	7.06414	CL80778Contig1,CL42035Contig1
GO:2000669	negative regulation of dendritic cell apoptotic process	P	2	1333	4	18833	0.00134043	0.0183321	7.06414	CL12402Contig2,CL54119Contig1
GO:2000773	negative regulation of cellular senescence	P	2	1333	4	18833	0.00134043	0.0183321	7.06414	comp12743_c0_seq1_W_3,CL1136Contig6
GO:2000774	positive regulation of cellular senescence	P	2	1333	4	18833	0.00134043	0.0183321	7.06414	comp12743_c0_seq1_W_3,CL1136Contig6
GO:0007346	regulation of mitotic cell cycle	P	6	1333	25	18833	0.00135595	0.0184686	3.39079	comp103937_c1_seq1_W_1,CL1298Contig3,comp12743_c0_seq1_W_3,comp63791_c0_seq1_W_2,CL1136Contig6,CL16322Contig1
GO:0030529	ribonucleoprotein complex	C	15	1333	98	18833	0.00137319	0.0185024	2.16249	comp107645_c1_seq1_W_1,CL43188Contig1,CL47468Contig1,CL363Contig3,CL363Contig9,CL363Contig5,CL363Contig1,comp54230_c1_seq3_W_3,comp116884_c0_seq4_W_1,CL363Contig7,CL363Contig6,CL3239Contig2,CL751Contig1,comp50006_c0_seq1_B_3,CL53758Contig1
GO:0000720	pyrimidine dimer repair by nucleotide-excision repair	P	3	1333	8	18833	0.00138783	0.0185024	5.29811	comp12743_c0_seq1_W_3,CL11233Contig2,CL1136Contig6
GO:0016595	glutamate binding	F	3	1333	8	18833	0.00138783	0.0185024	5.29811	CL1331Contig3,CL1331Contig4,CL24010Contig1
GO:0016651	oxidoreductase activity, acting on NAD(P)H	F	3	1333	8	18833	0.00138783	0.0185024	5.29811	CL61851Contig1,CL67567Contig1,CL35825Contig1
GO:0019673	GDP-mannose metabolic process	P	3	1333	8	18833	0.00138783	0.0185024	5.29811	CL8170Contig1,comp76842_c0_seq5_W_2,comp105506_c0_seq12_B_3
GO:0043967	histone H4 acetylation	P	7	1333	32	18833	0.00140017	0.0185024	3.09056	CL12764Contig1,comp54230_c1_seq3_W_3,comp98171_c0_seq5_W_1,CL17846Contig2,CL27421Contig1,CL12713Contig1,comp104273_c0_seq3_W_1
GO:0008158	hedgehog receptor activity	F	4	1333	13	18833	0.00140279	0.0185024	4.34716	comp107344_c0_seq8_W_1,CL45351Contig1,comp63791_c0_seq1_W_2,CL16322Contig1
GO:0031668	cellular response to extracellular stimulus	P	4	1333	13	18833	0.00140279	0.0185024	4.34716	CL12402Contig2,comp100647_c0_seq2_B_3,CL54119Contig1,CL17788Contig1
GO:0003684	damaged DNA binding	F	9	1333	47	18833	0.00141338	0.0185687	2.70542	CL28326Contig1,comp54230_c1_seq3_W_3,CL1602Contig2,comp82821_c0_seq3_W_2,CL1Contig1017,comp162354_c2_seq2_B_2,CL11233Contig2,CL20320Contig1,CL12559Contig1
GO:0008584	male gonad development	P	10	1333	55	18833	0.00142141	0.0185693	2.56878	CL1835Contig2,comp68009_c0_seq1_B_1,comp100647_c0_seq2_B_3,CL5Contig21,CL11233Contig2,CL11411Contig1,CL6385Contig1,comp79136_c0_seq2_B_1,CL68853Contig1,comp115262_c0_seq2_B_2
GO:0003723	RNA binding	F	62	1333	607	18833	0.00142456	0.0185693	1.44309	CL25167Contig1,CL1Contig410,CL2Contig110,comp107645_c1_seq1_W_1,CL43188Contig1,CL47468Contig1,comp53483_c0_seq1_W_3,comp80401_c0_seq9_W_2,CL363Contig3,CL77053Contig1,CL628Contig7,CL4344Contig2,CL1040Contig3,CL25600Contig1,CL2Contig427,comp73364_c0_seq2_W_2,CL24Contig10,comp90447_c1_seq7_W_3,CL50886Contig1,CL1835Contig2,CL363Contig9,CL363Contig5,CL363Contig1,comp86924_c0_seq5_W_2,CL4184Contig1,CL2…
GO:0009612	response to mechanical stimulus	P	5	1333	19	18833	0.00151188	0.0195548	3.71797	CL20557Contig1,CL2738Contig3,comp63791_c0_seq1_W_2,CL11411Contig1,CL16322Contig1
GO:0051603	proteolysis involved in cellular protein catabolic process	P	5	1333	19	18833	0.00151188	0.0195548	3.71797	CL200Contig3,CL12774Contig1,comp150245_c0_seq1_B_2,comp92331_c0_seq4_W_3,comp88499_c0_seq15_W_2
GO:0005654	nucleoplasm	C	44	1333	402	18833	0.00153423	0.0197673	1.54638	CL25167Contig1,comp95565_c0_seq1_W_3,comp80401_c0_seq9_W_2,CL18170Contig1,comp78386_c0_seq1_W_2,CL1040Contig3,comp57303_c0_seq1_W_2,comp164861_c0_seq2_B_2,CL8005Contig1,CL1298Contig3,CL440Contig2,CL23290Contig2,comp76450_c0_seq3_W_2,comp84291_c0_seq1_W_1,CL38681Contig1,CL9119Contig2,CL9119Contig1,CL2738Contig3,CL2Contig688,CL11329Contig1,comp82821_c0_seq3_W_2,CL3239Contig2,CL10084Contig1,CL1Conti…
GO:0015074	DNA integration	P	33	1333	282	18833	0.00163833	0.0210274	1.65331	CL1Contig410,comp130118_c0_seq1_B_2,CL3365Contig3,CL3365Contig2,CL50886Contig1,comp96433_c0_seq1_B_1,comp146901_c0_seq1_B_2,comp166693_c0_seq4_B_2,CL28035Contig1,CL1Contig1040,CL72089Contig1,CL7405Contig3,comp127046_c0_seq1_B_2,comp86961_c0_seq1_B_1,CL3365Contig5,comp91013_c0_seq7_W_3,comp34148_c0_seq1_B_1,CL105335Contig1,CL98847Contig1,comp99417_c0_seq1_B_1,comp92267_c0_seq2_B_1,comp172521_c2_se…
GO:0030168	platelet activation	P	14	1333	92	18833	0.00193936	0.0247956	2.14996	CL12402Contig2,CL11060Contig2,comp164861_c0_seq2_B_2,CL2585Contig3,CL1034Contig1,comp82412_c0_seq1_W_2,comp100504_c0_seq2_B_1,CL14488Contig1,CL11060Contig1,CL54119Contig1,CL12050Contig1,CL4051Contig1,CL26Contig15,CL1485Contig5
GO:0003964	RNA-directed DNA polymerase activity	F	16	1333	111	18833	0.00202554	0.0257985	2.03651	CL1Contig410,CL2Contig110,comp130118_c0_seq1_B_2,CL2Contig427,CL50886Contig1,CL28035Contig1,CL1Contig1040,CL72089Contig1,comp86961_c0_seq1_B_1,CL98847Contig1,CL628Contig3,CL1Contig322,CL1Contig138,CL67715Contig1,CL196Contig6,CL67357Contig1
GO:0006271	DNA strand elongation involved in DNA replication	P	4	1333	14	18833	0.00205573	0.0260835	4.03665	comp57303_c0_seq1_W_2,CL9119Contig2,CL9119Contig1,CL81161Contig1
GO:0003887	DNA-directed DNA polymerase activity	F	13	1333	84	18833	0.00218838	0.0276614	2.18652	CL1Contig410,comp103937_c1_seq1_W_1,CL1298Contig3,comp152880_c0_seq3_B_2,CL1Contig1040,CL72089Contig1,CL628Contig3,CL1Contig322,CL1Contig138,CL18798Contig2,comp162354_c2_seq2_B_2,comp47787_c0_seq3_B_3,CL6021Contig1
GO:0031966	mitochondrial membrane	C	6	1333	27	18833	0.00221163	0.0278499	3.13962	CL1251Contig1,CL1294Contig6,comp142698_c0_seq1_B_2,CL40571Contig1,CL1251Contig6,CL23072Contig1
GO:0005763	mitochondrial small ribosomal subunit	C	3	1333	9	18833	0.00235845	0.0283099	4.70943	CL52468Contig1,CL50152Contig1,CL37828Contig1
GO:0006895	Golgi to endosome transport	P	3	1333	9	18833	0.00235845	0.0283099	4.70943	comp93049_c0_seq1_W_3,CL7968Contig1,comp78758_c0_seq4_B_1
GO:0008295	spermidine biosynthetic process	P	3	1333	9	18833	0.00235845	0.0283099	4.70943	CL132Contig5,CL132Contig4,comp90014_c0_seq3_W_3
GO:0010870	positive regulation of receptor biosynthetic process	P	3	1333	9	18833	0.00235845	0.0283099	4.70943	CL80778Contig1,CL6551Contig1,CL42035Contig1
GO:0030071	regulation of mitotic metaphase/anaphase transition	P	3	1333	9	18833	0.00235845	0.0283099	4.70943	CL35863Contig1,CL2434Contig1,CL7157Contig2
GO:0031340	positive regulation of vesicle fusion	P	3	1333	9	18833	0.00235845	0.0283099	4.70943	CL22444Contig1,CL157Contig10,CL25402Contig1
GO:0032525	somite rostral/caudal axis specification	P	3	1333	9	18833	0.00235845	0.0283099	4.70943	CL24066Contig1,CL24066Contig2,CL28875Contig1
GO:0032786	positive regulation of DNA-templated transcription, elongation	P	3	1333	9	18833	0.00235845	0.0283099	4.70943	comp171255_c1_seq5_B_2,CL63905Contig1,CL10Contig14
GO:0035331	negative regulation of hippo signaling	P	3	1333	9	18833	0.00235845	0.0283099	4.70943	comp10308_c0_seq1_W_2,CL37041Contig1,comp88396_c0_seq2_W_2
GO:0042755	eating behavior	P	3	1333	9	18833	0.00235845	0.0283099	4.70943	CL22611Contig1,CL52730Contig1,CL17759Contig1
GO:0060740	prostate gland epithelium morphogenesis	P	3	1333	9	18833	0.00235845	0.0283099	4.70943	CL15329Contig1,CL68853Contig1,comp33776_c0_seq1_W_3
GO:0070061	fructose binding	F	3	1333	9	18833	0.00235845	0.0283099	4.70943	CL1034Contig1,CL22510Contig1,CL3830Contig1
GO:0071371	cellular response to gonadotropin stimulus	P	3	1333	9	18833	0.00235845	0.0283099	4.70943	CL1835Contig2,comp79136_c0_seq2_B_1,comp115262_c0_seq2_B_2
GO:0045944	positive regulation of transcription from RNA polymerase II promoter	P	70	1333	718	18833	0.00260197	0.0311211	1.37741	CL4921Contig2,CL38713Contig1,CL44003Contig1,CL4840Contig2,CL12764Contig1,comp173513_c0_seq9_B_2,CL14185Contig1,CL8451Contig4,CL104982Contig1,CL13829Contig1,comp107019_c0_seq2_B_2,comp118277_c0_seq1_B_2,CL29841Contig1,CL90104Contig1,CL1835Contig2,CL440Contig2,CL37477Contig1,CL1602Contig2,comp116884_c0_seq4_W_1,CL46194Contig1,CL1067Contig1,comp68009_c0_seq1_B_1,comp100647_c0_seq2_B_3,CL6731Contig2,…
GO:0009267	cellular response to starvation	P	5	1333	21	18833	0.00267592	0.0318912	3.36388	CL4921Contig2,CL12764Contig1,comp12743_c0_seq1_W_3,CL1136Contig6,comp33776_c0_seq1_W_3
GO:0019838	growth factor binding	F	4	1333	15	18833	0.00290533	0.032886	3.76754	comp88060_c0_seq1_W_2,comp174368_c0_seq12_B_2,CL31486Contig1,CL54119Contig1
GO:0035097	histone methyltransferase complex	C	4	1333	15	18833	0.00290533	0.032886	3.76754	CL33014Contig1,CL5291Contig2,CL37785Contig1,CL34451Contig1
GO:0005730	nucleolus	C	79	1333	832	18833	0.00308208	0.032886	1.34151	CL25167Contig1,CL42506Contig1,CL38713Contig1,CL44003Contig1,CL43188Contig1,CL12972Contig3,comp80401_c0_seq9_W_2,CL2Contig635,CL77053Contig1,CL628Contig7,CL4344Contig2,comp78386_c0_seq1_W_2,CL39319Contig1,CL1040Contig3,CL12066Contig2,CL24Contig10,CL11503Contig1,CL29841Contig1,CL480Contig3,comp114458_c0_seq2_W_1,comp70373_c0_seq1_W_2,CL666Contig4,CL27051Contig1,CL4665Contig2,CL22Contig1,CL5864Conti…
GO:0000400	four-way junction DNA binding	F	2	1333	5	18833	0.00317422	0.032886	5.65131	CL5291Contig2,CL34451Contig1
GO:0000989	transcription factor binding transcription factor activity	F	2	1333	5	18833	0.00317422	0.032886	5.65131	CL44003Contig1,CL29841Contig1
GO:0001094	TFIID-class transcription factor binding	F	2	1333	5	18833	0.00317422	0.032886	5.65131	CL11233Contig2,CL20320Contig1
GO:0001642	group III metabotropic glutamate receptor activity	F	2	1333	5	18833	0.00317422	0.032886	5.65131	CL1331Contig3,CL1331Contig4
GO:0001776	leukocyte homeostasis	P	2	1333	5	18833	0.00317422	0.032886	5.65131	CL5291Contig2,CL34451Contig1
GO:0002091	negative regulation of receptor internalization	P	2	1333	5	18833	0.00317422	0.032886	5.65131	CL5283Contig1,comp78351_c0_seq3_W_2
GO:0004014	adenosylmethionine decarboxylase activity	F	2	1333	5	18833	0.00317422	0.032886	5.65131	CL132Contig5,CL132Contig4
GO:0006264	mitochondrial DNA replication	P	2	1333	5	18833	0.00317422	0.032886	5.65131	CL5736Contig3,CL5736Contig1
GO:0006557	S-adenosylmethioninamine biosynthetic process	P	2	1333	5	18833	0.00317422	0.032886	5.65131	CL132Contig5,CL132Contig4
GO:0006597	spermine biosynthetic process	P	2	1333	5	18833	0.00317422	0.032886	5.65131	CL132Contig5,CL132Contig4
GO:0007113	endomitotic cell cycle	P	2	1333	5	18833	0.00317422	0.032886	5.65131	CL15817Contig1,CL6142Contig3
GO:0007196	adenylate cyclase-inhibiting G-protein coupled glutamate receptor signaling pathway	P	2	1333	5	18833	0.00317422	0.032886	5.65131	CL1331Contig3,CL1331Contig4
GO:0010518	positive regulation of phospholipase activity	P	2	1333	5	18833	0.00317422	0.032886	5.65131	CL8451Contig4,CL6731Contig2
GO:0019834	phospholipase A2 inhibitor activity	F	2	1333	5	18833	0.00317422	0.032886	5.65131	CL22444Contig1,comp76433_c0_seq2_B_3
GO:0031305	integral component of mitochondrial inner membrane	C	2	1333	5	18833	0.00317422	0.032886	5.65131	CL52730Contig1,CL17759Contig1
GO:0032785	negative regulation of DNA-templated transcription, elongation	P	2	1333	5	18833	0.00317422	0.032886	5.65131	comp171255_c1_seq5_B_2,CL10Contig14
GO:0034056	estrogen response element binding	F	2	1333	5	18833	0.00317422	0.032886	5.65131	CL15329Contig1,CL49465Contig1
GO:0042119	neutrophil activation	P	2	1333	5	18833	0.00317422	0.032886	5.65131	CL9779Contig1,CL511Contig3
GO:0042446	hormone biosynthetic process	P	2	1333	5	18833	0.00317422	0.032886	5.65131	CL32308Contig1,CL75339Contig1
GO:0042698	ovulation cycle	P	2	1333	5	18833	0.00317422	0.032886	5.65131	CL12402Contig2,CL54119Contig1
GO:0043316	cytotoxic T cell degranulation	P	2	1333	5	18833	0.00317422	0.032886	5.65131	comp97383_c0_seq2_B_3,CL27211Contig1
GO:0043320	natural killer cell degranulation	P	2	1333	5	18833	0.00317422	0.032886	5.65131	comp97383_c0_seq2_B_3,CL27211Contig1
GO:0045004	DNA replication proofreading	P	2	1333	5	18833	0.00317422	0.032886	5.65131	comp103937_c1_seq1_W_1,CL1298Contig3
GO:0045653	negative regulation of megakaryocyte differentiation	P	2	1333	5	18833	0.00317422	0.032886	5.65131	CL14257Contig1,CL45089Contig1
GO:0045682	regulation of epidermis development	P	2	1333	5	18833	0.00317422	0.032886	5.65131	comp68009_c0_seq1_B_1,CL6385Contig1
GO:0046404	ATP-dependent polydeoxyribonucleotide 5'-hydroxyl-kinase activity	F	2	1333	5	18833	0.00317422	0.032886	5.65131	CL11076Contig1,CL51298Contig1
GO:0046628	positive regulation of insulin receptor signaling pathway	P	2	1333	5	18833	0.00317422	0.032886	5.65131	comp12743_c0_seq1_W_3,CL1136Contig6
GO:0048755	branching morphogenesis of a nerve	P	2	1333	5	18833	0.00317422	0.032886	5.65131	CL6731Contig2,CL8296Contig2
GO:0050291	sphingosine N-acyltransferase activity	F	2	1333	5	18833	0.00317422	0.032886	5.65131	CL3877Contig3,CL3877Contig4
GO:0090035	positive regulation of chaperone-mediated protein complex assembly	P	2	1333	5	18833	0.00317422	0.032886	5.65131	CL80778Contig1,CL42035Contig1
GO:0097028	dendritic cell differentiation	P	2	1333	5	18833	0.00317422	0.032886	5.65131	CL12402Contig2,CL54119Contig1
GO:0097108	hedgehog family protein binding	F	2	1333	5	18833	0.00317422	0.032886	5.65131	comp63791_c0_seq1_W_2,CL16322Contig1
GO:0097192	extrinsic apoptotic signaling pathway in absence of ligand	P	2	1333	5	18833	0.00317422	0.032886	5.65131	comp174368_c0_seq12_B_2,CL80250Contig1
GO:1901214	regulation of neuron death	P	2	1333	5	18833	0.00317422	0.032886	5.65131	CL1331Contig3,CL1331Contig4
GO:2000111	positive regulation of macrophage apoptotic process	P	2	1333	5	18833	0.00317422	0.032886	5.65131	comp12743_c0_seq1_W_3,CL1136Contig6
GO:0006904	vesicle docking involved in exocytosis	P	6	1333	29	18833	0.00343308	0.032886	2.92309	comp81432_c0_seq1_W_2,comp81364_c0_seq3_B_1,CL16779Contig1,comp94373_c1_seq3_W_3,CL29991Contig2,comp93983_c0_seq3_B_1
GO:0032481	positive regulation of type I interferon production	P	5	1333	22	18833	0.00346181	0.032886	3.21097	comp109797_c0_seq6_W_1,CL21553Contig1,CL440Contig2,CL2738Contig3,CL82524Contig1
GO:0005802	trans-Golgi network	C	16	1333	117	18833	0.0035656	0.032886	1.93207	comp86375_c0_seq2_W_3,CL5283Contig1,CL9351Contig1,CL77874Contig1,CL55649Contig1,CL55022Contig1,comp108778_c0_seq3_W_1,comp78758_c0_seq4_B_1,CL9225Contig2,comp69057_c0_seq1_B_3,CL2Contig91,CL12050Contig1,comp88295_c0_seq1_W_3,comp53077_c0_seq2_W_3,CL28014Contig1,comp78351_c0_seq3_W_2
GO:0005839	proteasome core complex	C	3	1333	10	18833	0.00371159	0.032886	4.23848	CL12774Contig1,comp92331_c0_seq4_W_3,comp88499_c0_seq15_W_2
GO:0007130	synaptonemal complex assembly	P	3	1333	10	18833	0.00371159	0.032886	4.23848	CL36536Contig1,CL29167Contig1,CL18749Contig1
GO:0016236	macroautophagy	P	3	1333	10	18833	0.00371159	0.032886	4.23848	CL80778Contig1,comp69057_c0_seq1_B_3,CL42035Contig1
GO:0016274	protein-arginine N-methyltransferase activity	F	3	1333	10	18833	0.00371159	0.032886	4.23848	comp114458_c0_seq2_W_1,CL27051Contig1,comp56251_c0_seq2_W_2
GO:0033148	positive regulation of intracellular estrogen receptor signaling pathway	P	3	1333	10	18833	0.00371159	0.032886	4.23848	CL5206Contig1,CL68853Contig1,comp33776_c0_seq1_W_3
GO:0035246	peptidyl-arginine N-methylation	P	3	1333	10	18833	0.00371159	0.032886	4.23848	comp114458_c0_seq2_W_1,CL27051Contig1,comp56251_c0_seq2_W_2
GO:0045945	positive regulation of transcription from RNA polymerase III promoter	P	3	1333	10	18833	0.00371159	0.032886	4.23848	comp173513_c0_seq9_B_2,CL16078Contig1,CL68853Contig1
GO:0061032	visceral serous pericardium development	P	3	1333	10	18833	0.00371159	0.032886	4.23848	CL1835Contig2,comp79136_c0_seq2_B_1,comp115262_c0_seq2_B_2
GO:0070469	respiratory chain	C	4	1333	16	18833	0.00398212	0.032886	3.53207	CL2Contig468,CL2Contig323,comp57563_c0_seq2_W_2,CL2Contig717
GO:0043525	positive regulation of neuron apoptotic process	P	8	1333	46	18833	0.00440225	0.032886	2.45709	CL1Contig993,CL32411Contig1,CL8296Contig2,CL5Contig21,comp79809_c0_seq8_W_2,CL80250Contig1,CL12107Contig1,CL8132Contig3
GO:0008137	NADH dehydrogenase (ubiquinone) activity	F	5	1333	23	18833	0.00440709	0.032886	3.07137	CL11333Contig1,CL2Contig468,CL2Contig323,comp57563_c0_seq2_W_2,CL26839Contig1
GO:0010811	positive regulation of cell-substrate adhesion	P	5	1333	23	18833	0.00440709	0.032886	3.07137	CL8451Contig4,CL2824Contig2,CL2824Contig4,CL14667Contig2,CL18495Contig1
GO:0071320	cellular response to cAMP	P	5	1333	23	18833	0.00440709	0.032886	3.07137	CL1835Contig2,CL12559Contig1,CL26Contig15,comp79136_c0_seq2_B_1,comp115262_c0_seq2_B_2
GO:0030674	protein binding, bridging	F	7	1333	38	18833	0.00446099	0.032886	2.60258	CL2Contig659,CL11060Contig2,CL22444Contig1,CL5291Contig2,CL34451Contig1,CL14488Contig1,CL11060Contig1
GO:0000214	tRNA-intron endonuclease complex	C	1	1333	2	18833	0.00500632	0.032886	7.06414	CL11076Contig1
GO:0001544	initiation of primordial ovarian follicle growth	P	1	1333	2	18833	0.00500632	0.032886	7.06414	CL80250Contig1
GO:0001591	dopamine neurotransmitter receptor activity, coupled via Gi/Go	F	1	1333	2	18833	0.00500632	0.032886	7.06414	CL61Contig2
GO:0001733	galactosylceramide sulfotransferase activity	F	1	1333	2	18833	0.00500632	0.032886	7.06414	CL20682Contig2
GO:0001783	B cell apoptotic process	P	1	1333	2	18833	0.00500632	0.032886	7.06414	CL5Contig21
GO:0002041	intussusceptive angiogenesis	P	1	1333	2	18833	0.00500632	0.032886	7.06414	CL8451Contig4
GO:0002043	blood vessel endothelial cell proliferation involved in sprouting angiogenesis	P	1	1333	2	18833	0.00500632	0.032886	7.06414	CL28875Contig1
GO:0002553	histamine secretion by mast cell	P	1	1333	2	18833	0.00500632	0.032886	7.06414	comp164861_c0_seq2_B_2
GO:0003429	growth plate cartilage chondrocyte morphogenesis	P	1	1333	2	18833	0.00500632	0.032886	7.06414	CL15898Contig2
GO:0003839	gamma-glutamylcyclotransferase activity	F	1	1333	2	18833	0.00500632	0.032886	7.06414	CL4971Contig1
GO:0003919	FMN adenylyltransferase activity	F	1	1333	2	18833	0.00500632	0.032886	7.06414	CL9547Contig1
GO:0004062	aryl sulfotransferase activity	F	1	1333	2	18833	0.00500632	0.032886	7.06414	comp102106_c0_seq16_B_1
GO:0004104	cholinesterase activity	F	1	1333	2	18833	0.00500632	0.032886	7.06414	CL8648Contig2
GO:0004170	dUTP diphosphatase activity	F	1	1333	2	18833	0.00500632	0.032886	7.06414	CL1533Contig1
GO:0004361	glutaryl-CoA dehydrogenase activity	F	1	1333	2	18833	0.00500632	0.032886	7.06414	CL14610Contig1
GO:0004415	hyalurononglucosaminidase activity	F	1	1333	2	18833	0.00500632	0.032886	7.06414	comp52737_c0_seq1_W_2
GO:0004557	alpha-galactosidase activity	F	1	1333	2	18833	0.00500632	0.032886	7.06414	CL88442Contig1
GO:0004882	androgen receptor activity	F	1	1333	2	18833	0.00500632	0.032886	7.06414	CL68853Contig1
GO:0004964	luteinizing hormone receptor activity	F	1	1333	2	18833	0.00500632	0.032886	7.06414	comp93703_c1_seq1_W_3
GO:0005138	interleukin-6 receptor binding	F	1	1333	2	18833	0.00500632	0.032886	7.06414	CL3616Contig1
GO:0005459	UDP-galactose transmembrane transporter activity	F	1	1333	2	18833	0.00500632	0.032886	7.06414	CL16142Contig1
GO:0005655	nucleolar ribonuclease P complex	C	1	1333	2	18833	0.00500632	0.032886	7.06414	CL39489Contig1
GO:0005962	mitochondrial isocitrate dehydrogenase complex (NAD+)	C	1	1333	2	18833	0.00500632	0.032886	7.06414	CL6984Contig1
GO:0006107	oxaloacetate metabolic process	P	1	1333	2	18833	0.00500632	0.032886	7.06414	CL36002Contig1
GO:0006117	acetaldehyde metabolic process	P	1	1333	2	18833	0.00500632	0.032886	7.06414	CL2738Contig3
GO:0006221	pyrimidine nucleotide biosynthetic process	P	1	1333	2	18833	0.00500632	0.032886	7.06414	CL56350Contig1
GO:0006668	sphinganine-1-phosphate metabolic process	P	1	1333	2	18833	0.00500632	0.032886	7.06414	comp73093_c0_seq4_W_3
GO:0006747	FAD biosynthetic process	P	1	1333	2	18833	0.00500632	0.032886	7.06414	CL9547Contig1
GO:0007091	metaphase/anaphase transition of mitotic cell cycle	P	1	1333	2	18833	0.00500632	0.032886	7.06414	CL10084Contig1
GO:0007352	zygotic specification of dorsal/ventral axis	P	1	1333	2	18833	0.00500632	0.032886	7.06414	CL47330Contig1
GO:0007418	ventral midline development	P	1	1333	2	18833	0.00500632	0.032886	7.06414	comp33776_c0_seq1_W_3
GO:0008254	3'-nucleotidase activity	F	1	1333	2	18833	0.00500632	0.032886	7.06414	CL27717Contig1
GO:0008401	retinoic acid 4-hydroxylase activity	F	1	1333	2	18833	0.00500632	0.032886	7.06414	CL2932Contig3
GO:0008535	respiratory chain complex IV assembly	P	1	1333	2	18833	0.00500632	0.032886	7.06414	CL42366Contig1
GO:0008553	hydrogen-exporting ATPase activity, phosphorylative mechanism	F	1	1333	2	18833	0.00500632	0.032886	7.06414	CL3584Contig4
GO:0008969	phosphohistidine phosphatase activity	F	1	1333	2	18833	0.00500632	0.032886	7.06414	CL30181Contig1
GO:0009051	pentose-phosphate shunt, oxidative branch	P	1	1333	2	18833	0.00500632	0.032886	7.06414	CL10162Contig2
GO:0009374	biotin binding	F	1	1333	2	18833	0.00500632	0.032886	7.06414	CL36002Contig1
GO:0009384	N-acylmannosamine kinase activity	F	1	1333	2	18833	0.00500632	0.032886	7.06414	CL3880Contig2
GO:0009812	flavonoid metabolic process	P	1	1333	2	18833	0.00500632	0.032886	7.06414	comp102106_c0_seq16_B_1
GO:0010092	specification of organ identity	P	1	1333	2	18833	0.00500632	0.032886	7.06414	CL4840Contig2
GO:0010226	response to lithium ion	P	1	1333	2	18833	0.00500632	0.032886	7.06414	CL20557Contig1
GO:0010616	negative regulation of cardiac muscle adaptation	P	1	1333	2	18833	0.00500632	0.032886	7.06414	comp52737_c0_seq1_W_2
GO:0010890	positive regulation of sequestering of triglyceride	P	1	1333	2	18833	0.00500632	0.032886	7.06414	CL28073Contig1
GO:0014883	transition between fast and slow fiber	P	1	1333	2	18833	0.00500632	0.032886	7.06414	CL41Contig8
GO:0014908	myotube differentiation involved in skeletal muscle regeneration	P	1	1333	2	18833	0.00500632	0.032886	7.06414	CL12764Contig1
GO:0016231	beta-N-acetylglucosaminidase activity	F	1	1333	2	18833	0.00500632	0.032886	7.06414	comp52737_c0_seq1_W_2
GO:0016407	acetyltransferase activity	F	1	1333	2	18833	0.00500632	0.032886	7.06414	CL4055Contig3
GO:0016500	protein-hormone receptor activity	F	1	1333	2	18833	0.00500632	0.032886	7.06414	CL26844Contig1
GO:0016561	protein import into peroxisome matrix, translocation	P	1	1333	2	18833	0.00500632	0.032886	7.06414	comp68364_c0_seq1_W_2
GO:0016907	G-protein coupled acetylcholine receptor activity	F	1	1333	2	18833	0.00500632	0.032886	7.06414	CL1935Contig1
GO:0017099	very-long-chain-acyl-CoA dehydrogenase activity	F	1	1333	2	18833	0.00500632	0.032886	7.06414	comp142698_c0_seq1_B_2
GO:0018012	N-terminal peptidyl-alanine trimethylation	P	1	1333	2	18833	0.00500632	0.032886	7.06414	comp116465_c0_seq15_W_1
GO:0018016	N-terminal peptidyl-proline dimethylation	P	1	1333	2	18833	0.00500632	0.032886	7.06414	comp116465_c0_seq15_W_1
GO:0018146	keratan sulfate biosynthetic process	P	1	1333	2	18833	0.00500632	0.032886	7.06414	CL26392Contig1
GO:0018400	peptidyl-proline hydroxylation to 3-hydroxy-L-proline	P	1	1333	2	18833	0.00500632	0.032886	7.06414	CL28885Contig1
GO:0019102	male somatic sex determination	P	1	1333	2	18833	0.00500632	0.032886	7.06414	CL68853Contig1
GO:0019511	peptidyl-proline hydroxylation	P	1	1333	2	18833	0.00500632	0.032886	7.06414	comp92973_c0_seq2_W_3
GO:0019787	small conjugating protein ligase activity	F	1	1333	2	18833	0.00500632	0.032886	7.06414	CL19489Contig1
GO:0021779	oligodendrocyte cell fate commitment	P	1	1333	2	18833	0.00500632	0.032886	7.06414	comp33776_c0_seq1_W_3
GO:0021831	embryonic olfactory bulb interneuron precursor migration	P	1	1333	2	18833	0.00500632	0.032886	7.06414	CL50297Contig1
GO:0021966	corticospinal neuron axon guidance	P	1	1333	2	18833	0.00500632	0.032886	7.06414	CL17Contig10
GO:0022616	DNA strand elongation	P	1	1333	2	18833	0.00500632	0.032886	7.06414	CL30382Contig1
GO:0030174	regulation of DNA-dependent DNA replication initiation	P	1	1333	2	18833	0.00500632	0.032886	7.06414	CL8278Contig1
GO:0030519	snoRNP binding	F	1	1333	2	18833	0.00500632	0.032886	7.06414	CL43188Contig1
GO:0030690	Noc1p-Noc2p complex	C	1	1333	2	18833	0.00500632	0.032886	7.06414	CL200Contig3
GO:0030896	checkpoint clamp complex	C	1	1333	2	18833	0.00500632	0.032886	7.06414	comp73799_c0_seq2_W_3
GO:0031264	death-inducing signaling complex	C	1	1333	2	18833	0.00500632	0.032886	7.06414	CL200Contig3
GO:0031343	positive regulation of cell killing	P	1	1333	2	18833	0.00500632	0.032886	7.06414	comp52737_c0_seq1_W_2
GO:0031413	regulation of buoyancy	P	1	1333	2	18833	0.00500632	0.032886	7.06414	CL29337Contig2
GO:0031638	zymogen activation	P	1	1333	2	18833	0.00500632	0.032886	7.06414	CL11411Contig1
GO:0031867	EP4 subtype prostaglandin E2 receptor binding	F	1	1333	2	18833	0.00500632	0.032886	7.06414	CL9953Contig1
GO:0031915	positive regulation of synaptic plasticity	P	1	1333	2	18833	0.00500632	0.032886	7.06414	comp94373_c1_seq3_W_3
GO:0031997	N-terminal myristoylation domain binding	F	1	1333	2	18833	0.00500632	0.032886	7.06414	CL4051Contig1
GO:0032203	telomere formation via telomerase	P	1	1333	2	18833	0.00500632	0.032886	7.06414	CL30382Contig1
GO:0032389	MutLalpha complex	C	1	1333	2	18833	0.00500632	0.032886	7.06414	CL13232Contig1
GO:0032407	MutSalpha complex binding	F	1	1333	2	18833	0.00500632	0.032886	7.06414	CL13232Contig1
GO:0032453	histone demethylase activity (H3-K4 specific)	F	1	1333	2	18833	0.00500632	0.032886	7.06414	comp94841_c0_seq1_B_3
GO:0032618	interleukin-15 production	P	1	1333	2	18833	0.00500632	0.032886	7.06414	CL14358Contig1
GO:0032957	inositol trisphosphate metabolic process	P	1	1333	2	18833	0.00500632	0.032886	7.06414	CL257Contig7
GO:0033025	regulation of mast cell apoptotic process	P	1	1333	2	18833	0.00500632	0.032886	7.06414	CL3616Contig1
GO:0033173	calcineurin-NFAT signaling cascade	P	1	1333	2	18833	0.00500632	0.032886	7.06414	CL41Contig8
GO:0033256	I-kappaB/NF-kappaB complex	C	1	1333	2	18833	0.00500632	0.032886	7.06414	CL31279Contig1
GO:0033391	chromatoid body	C	1	1333	2	18833	0.00500632	0.032886	7.06414	comp72524_c0_seq6_W_3
GO:0033564	anterior/posterior axon guidance	P	1	1333	2	18833	0.00500632	0.032886	7.06414	CL3516Contig1
GO:0033590	response to cobalamin	P	1	1333	2	18833	0.00500632	0.032886	7.06414	CL2738Contig3
GO:0033627	cell adhesion mediated by integrin	P	1	1333	2	18833	0.00500632	0.032886	7.06414	CL3616Contig1
GO:0034111	negative regulation of homotypic cell-cell adhesion	P	1	1333	2	18833	0.00500632	0.032886	7.06414	CL33836Contig1
GO:0034501	protein localization to kinetochore	P	1	1333	2	18833	0.00500632	0.032886	7.06414	CL19366Contig1
GO:0034653	retinoic acid catabolic process	P	1	1333	2	18833	0.00500632	0.032886	7.06414	CL2932Contig3
GO:0035026	leading edge cell differentiation	P	1	1333	2	18833	0.00500632	0.032886	7.06414	CL46194Contig1
GO:0035299	inositol pentakisphosphate 2-kinase activity	F	1	1333	2	18833	0.00500632	0.032886	7.06414	comp84495_c0_seq3_W_1
GO:0035562	negative regulation of chromatin binding	P	1	1333	2	18833	0.00500632	0.032886	7.06414	CL2Contig445
GO:0035572	N-terminal peptidyl-serine dimethylation	P	1	1333	2	18833	0.00500632	0.032886	7.06414	comp116465_c0_seq15_W_1
GO:0035573	N-terminal peptidyl-serine trimethylation	P	1	1333	2	18833	0.00500632	0.032886	7.06414	comp116465_c0_seq15_W_1
GO:0035598	N6-threonylcarbomyladenosine methylthiotransferase activity	F	1	1333	2	18833	0.00500632	0.032886	7.06414	comp92062_c0_seq1_W_1
GO:0035600	tRNA methylthiolation	P	1	1333	2	18833	0.00500632	0.032886	7.06414	comp92062_c0_seq1_W_1
GO:0035971	peptidyl-histidine dephosphorylation	P	1	1333	2	18833	0.00500632	0.032886	7.06414	CL30181Contig1
GO:0036250	peroxisome transport along microtubule	P	1	1333	2	18833	0.00500632	0.032886	7.06414	comp68364_c0_seq1_W_2
GO:0038083	peptidyl-tyrosine autophosphorylation	P	1	1333	2	18833	0.00500632	0.032886	7.06414	comp90014_c0_seq3_W_3
GO:0038166	angiotensin-activated signaling pathway	P	1	1333	2	18833	0.00500632	0.032886	7.06414	CL12086Contig1
GO:0040031	snRNA modification	P	1	1333	2	18833	0.00500632	0.032886	7.06414	CL2Contig445
GO:0042350	GDP-L-fucose biosynthetic process	P	1	1333	2	18833	0.00500632	0.032886	7.06414	comp105506_c0_seq12_B_3
GO:0042392	sphingosine-1-phosphate phosphatase activity	F	1	1333	2	18833	0.00500632	0.032886	7.06414	comp73093_c0_seq4_W_3
GO:0042413	carnitine catabolic process	P	1	1333	2	18833	0.00500632	0.032886	7.06414	comp85422_c0_seq2_W_3
GO:0042700	luteinizing hormone signaling pathway	P	1	1333	2	18833	0.00500632	0.032886	7.06414	comp93703_c1_seq1_W_3
GO:0042799	histone methyltransferase activity (H4-K20 specific)	F	1	1333	2	18833	0.00500632	0.032886	7.06414	CL32158Contig1
GO:0043000	Golgi to plasma membrane CFTR protein transport	P	1	1333	2	18833	0.00500632	0.032886	7.06414	comp33626_c0_seq1_W_2
GO:0043243	positive regulation of protein complex disassembly	P	1	1333	2	18833	0.00500632	0.032886	7.06414	comp52737_c0_seq1_W_2
GO:0043293	apoptosome	C	1	1333	2	18833	0.00500632	0.032886	7.06414	CL8132Contig3
GO:0044319	wound healing, spreading of cells	P	1	1333	2	18833	0.00500632	0.032886	7.06414	CL8451Contig4
GO:0044721	protein import into peroxisome matrix, substrate release	P	1	1333	2	18833	0.00500632	0.032886	7.06414	comp68364_c0_seq1_W_2
GO:0045127	N-acetylglucosamine kinase activity	F	1	1333	2	18833	0.00500632	0.032886	7.06414	CL3880Contig2
GO:0045143	homologous chromosome segregation	P	1	1333	2	18833	0.00500632	0.032886	7.06414	CL9065Contig1
GO:0045581	negative regulation of T cell differentiation	P	1	1333	2	18833	0.00500632	0.032886	7.06414	CL28875Contig1
GO:0045720	negative regulation of integrin biosynthetic process	P	1	1333	2	18833	0.00500632	0.032886	7.06414	CL68853Contig1
GO:0045769	negative regulation of asymmetric cell division	P	1	1333	2	18833	0.00500632	0.032886	7.06414	CL31440Contig2
GO:0046060	dATP metabolic process	P	1	1333	2	18833	0.00500632	0.032886	7.06414	comp52737_c0_seq1_W_2
GO:0046477	glycosylceramide catabolic process	P	1	1333	2	18833	0.00500632	0.032886	7.06414	CL88442Contig1
GO:0046671	negative regulation of retinal cell programmed cell death	P	1	1333	2	18833	0.00500632	0.032886	7.06414	CL4258Contig1
GO:0046684	response to pyrethroid	P	1	1333	2	18833	0.00500632	0.032886	7.06414	CL17Contig10
GO:0047453	ATP-dependent NAD(P)H-hydrate dehydratase activity	F	1	1333	2	18833	0.00500632	0.032886	7.06414	CL6000Contig3
GO:0047800	cysteamine dioxygenase activity	F	1	1333	2	18833	0.00500632	0.032886	7.06414	CL44379Contig1
GO:0048029	monosaccharide binding	F	1	1333	2	18833	0.00500632	0.032886	7.06414	CL10162Contig2
GO:0048227	plasma membrane to endosome transport	P	1	1333	2	18833	0.00500632	0.032886	7.06414	CL77874Contig1
GO:0048563	post-embryonic organ morphogenesis	P	1	1333	2	18833	0.00500632	0.032886	7.06414	CL5Contig21
GO:0050333	thiamin-triphosphatase activity	F	1	1333	2	18833	0.00500632	0.032886	7.06414	CL11388Contig2
GO:0051048	negative regulation of secretion	P	1	1333	2	18833	0.00500632	0.032886	7.06414	comp174368_c0_seq12_B_2
GO:0051054	positive regulation of DNA metabolic process	P	1	1333	2	18833	0.00500632	0.032886	7.06414	comp52737_c0_seq1_W_2
GO:0051150	regulation of smooth muscle cell differentiation	P	1	1333	2	18833	0.00500632	0.032886	7.06414	CL6731Contig2
GO:0051256	spindle midzone assembly involved in mitosis	P	1	1333	2	18833	0.00500632	0.032886	7.06414	CL19366Contig1
GO:0051350	negative regulation of lyase activity	P	1	1333	2	18833	0.00500632	0.032886	7.06414	CL30181Contig1
GO:0051354	negative regulation of oxidoreductase activity	P	1	1333	2	18833	0.00500632	0.032886	7.06414	CL17516Contig1
GO:0051646	mitochondrion localization	P	1	1333	2	18833	0.00500632	0.032886	7.06414	comp169979_c0_seq4_B_2
GO:0051901	positive regulation of mitochondrial depolarization	P	1	1333	2	18833	0.00500632	0.032886	7.06414	comp52737_c0_seq1_W_2
GO:0051923	sulfation	P	1	1333	2	18833	0.00500632	0.032886	7.06414	comp102106_c0_seq16_B_1
GO:0051935	L-glutamate uptake involved in synaptic transmission	P	1	1333	2	18833	0.00500632	0.032886	7.06414	CL18080Contig1
GO:0052746	inositol phosphorylation	P	1	1333	2	18833	0.00500632	0.032886	7.06414	comp84495_c0_seq3_W_1
GO:0055093	response to hyperoxia	P	1	1333	2	18833	0.00500632	0.032886	7.06414	CL81687Contig1
GO:0060005	vestibular reflex	P	1	1333	2	18833	0.00500632	0.032886	7.06414	CL36578Contig1
GO:0060051	negative regulation of protein glycosylation	P	1	1333	2	18833	0.00500632	0.032886	7.06414	comp52737_c0_seq1_W_2
GO:0060365	coronal suture morphogenesis	P	1	1333	2	18833	0.00500632	0.032886	7.06414	CL6731Contig2
GO:0060400	negative regulation of growth hormone receptor signaling pathway	P	1	1333	2	18833	0.00500632	0.032886	7.06414	CL75406Contig1
GO:0060520	activation of prostate induction by androgen receptor signaling pathway	P	1	1333	2	18833	0.00500632	0.032886	7.06414	CL68853Contig1
GO:0060529	squamous basal epithelial stem cell differentiation involved in prostate gland acinus development	P	1	1333	2	18833	0.00500632	0.032886	7.06414	CL6731Contig2
GO:0060571	morphogenesis of an epithelial fold	P	1	1333	2	18833	0.00500632	0.032886	7.06414	CL68853Contig1
GO:0060601	lateral sprouting from an epithelium	P	1	1333	2	18833	0.00500632	0.032886	7.06414	CL6731Contig2
GO:0061086	negative regulation of histone H3-K27 methylation	P	1	1333	2	18833	0.00500632	0.032886	7.06414	CL19221Contig1
GO:0061326	renal tubule development	P	1	1333	2	18833	0.00500632	0.032886	7.06414	comp150577_c0_seq4_B_2
GO:0070034	telomeric RNA binding	F	1	1333	2	18833	0.00500632	0.032886	7.06414	CL30382Contig1
GO:0070265	necrotic cell death	P	1	1333	2	18833	0.00500632	0.032886	7.06414	comp52737_c0_seq1_W_2
GO:0070974	POU domain binding	F	1	1333	2	18833	0.00500632	0.032886	7.06414	CL68853Contig1
GO:0070991	medium-chain-acyl-CoA dehydrogenase activity	F	1	1333	2	18833	0.00500632	0.032886	7.06414	comp142698_c0_seq1_B_2
GO:0071609	chemokine (C-C motif) ligand 5 production	P	1	1333	2	18833	0.00500632	0.032886	7.06414	CL14358Contig1
GO:0072334	UDP-galactose transmembrane transport	P	1	1333	2	18833	0.00500632	0.032886	7.06414	CL16142Contig1
GO:0072488	ammonium transmembrane transport	P	1	1333	2	18833	0.00500632	0.032886	7.06414	CL36533Contig1
GO:0072542	protein phosphatase activator activity	F	1	1333	2	18833	0.00500632	0.032886	7.06414	CL4051Contig1
GO:0086047	membrane depolarization during Purkinje myocyte cell action potential	P	1	1333	2	18833	0.00500632	0.032886	7.06414	CL17Contig10
GO:0086062	voltage-gated sodium channel activity involved in Purkinje myocyte action potential	F	1	1333	2	18833	0.00500632	0.032886	7.06414	CL17Contig10
GO:0090038	negative regulation of protein kinase C signaling	P	1	1333	2	18833	0.00500632	0.032886	7.06414	CL60667Contig1
GO:0090043	regulation of tubulin deacetylation	P	1	1333	2	18833	0.00500632	0.032886	7.06414	CL2Contig198
GO:0090197	positive regulation of chemokine secretion	P	1	1333	2	18833	0.00500632	0.032886	7.06414	CL22490Contig1
GO:0097100	supercoiled DNA binding	F	1	1333	2	18833	0.00500632	0.032886	7.06414	CL54139Contig1
GO:0097196	Shu complex	C	1	1333	2	18833	0.00500632	0.032886	7.06414	CL37610Contig1
GO:1900194	negative regulation of oocyte maturation	P	1	1333	2	18833	0.00500632	0.032886	7.06414	CL1251Contig5
GO:1901094	negative regulation of protein homotetramerization	P	1	1333	2	18833	0.00500632	0.032886	7.06414	comp68364_c0_seq1_W_2
GO:1901339	regulation of store-operated calcium channel activity	P	1	1333	2	18833	0.00500632	0.032886	7.06414	CL4051Contig1
GO:1901841	regulation of high voltage-gated calcium channel activity	P	1	1333	2	18833	0.00500632	0.032886	7.06414	CL4051Contig1
GO:1990145	maintenance of translational fidelity	P	1	1333	2	18833	0.00500632	0.032886	7.06414	comp92062_c0_seq1_W_1
GO:2000108	positive regulation of leukocyte apoptotic process	P	1	1333	2	18833	0.00500632	0.032886	7.06414	CL36578Contig1
GO:2000277	positive regulation of oxidative phosphorylation uncoupler activity	P	1	1333	2	18833	0.00500632	0.032886	7.06414	CL18080Contig1
GO:2000304	positive regulation of ceramide biosynthetic process	P	1	1333	2	18833	0.00500632	0.032886	7.06414	CL8451Contig4
GO:2001145	negative regulation of phosphatidylinositol-3,4,5-trisphosphate 5-phosphatase activity	P	1	1333	2	18833	0.00500632	0.032886	7.06414	comp88148_c0_seq1_W_2
GO:0046875	ephrin receptor binding	F	6	1333	31	18833	0.00511011	0.0335018	2.73451	CL11027Contig1,CL43723Contig1,CL1Contig993,comp88979_c0_seq1_B_3,CL8296Contig2,CL41785Contig2
GO:0032880	regulation of protein localization	P	7	1333	39	18833	0.00527091	0.0344883	2.53585	comp93049_c0_seq1_W_3,CL13789Contig2,CL1294Contig6,CL7968Contig1,comp63791_c0_seq1_W_2,CL32877Contig2,CL16322Contig1
GO:0006309	apoptotic DNA fragmentation	P	4	1333	17	18833	0.00531651	0.0345832	3.3243	CL1835Contig2,CL3791Contig1,comp79136_c0_seq2_B_1,comp115262_c0_seq2_B_2
GO:0031435	mitogen-activated protein kinase kinase kinase binding	F	4	1333	17	18833	0.00531651	0.0345832	3.3243	CL32411Contig1,comp104913_c0_seq69_B_3,comp79809_c0_seq8_W_2,comp94916_c0_seq53_W_3
GO:0043687	post-translational protein modification	P	4	1333	17	18833	0.00531651	0.0345832	3.3243	CL25600Contig1,comp159903_c6_seq2_B_2,CL5138Contig1,CL26392Contig1
GO:0006783	heme biosynthetic process	P	3	1333	11	18833	0.00550816	0.0354841	3.85317	CL29322Contig1,CL23290Contig2,comp83629_c0_seq1_W_3
GO:0031103	axon regeneration	P	3	1333	11	18833	0.00550816	0.0354841	3.85317	comp112927_c0_seq1_W_1,CL46194Contig1,CL16522Contig2
GO:0048066	developmental pigmentation	P	3	1333	11	18833	0.00550816	0.0354841	3.85317	CL2585Contig3,CL5Contig21,CL716Contig4
GO:1900087	positive regulation of G1/S transition of mitotic cell cycle	P	3	1333	11	18833	0.00550816	0.0354841	3.85317	CL12559Contig1,CL2Contig445,CL38002Contig1
GO:2000637	positive regulation of gene silencing by miRNA	P	3	1333	11	18833	0.00550816	0.0354841	3.85317	comp10308_c0_seq1_W_2,CL37041Contig1,comp88396_c0_seq2_W_2
GO:0007585	respiratory gaseous exchange	P	5	1333	24	18833	0.00552974	0.0354861	2.94339	CL81687Contig1,comp104913_c0_seq69_B_3,CL26766Contig1,CL26497Contig1,comp94916_c0_seq53_W_3
GO:0043968	histone H2A acetylation	P	5	1333	24	18833	0.00552974	0.0354861	2.94339	comp54230_c1_seq3_W_3,comp98171_c0_seq5_W_1,CL1786Contig2,CL27421Contig1,comp104273_c0_seq3_W_1
GO:0043565	sequence-specific DNA binding	F	62	1333	645	18833	0.00576297	0.0360338	1.35807	CL2Contig130,CL4921Contig2,CL2Contig738,CL44003Contig1,CL22595Contig1,CL9198Contig1,CL29820Contig1,CL14185Contig1,comp78386_c0_seq1_W_2,CL2Contig675,comp107019_c0_seq2_B_2,CL25421Contig2,comp89104_c0_seq2_B_1,CL29841Contig1,comp150115_c0_seq2_B_2,CL1835Contig2,CL37477Contig1,CL6Contig31,CL1920Contig2,CL57411Contig1,CL2Contig572,comp116884_c0_seq4_W_1,CL23290Contig2,CL1067Contig1,CL50297Contig1,co…
GO:0000084	mitotic S phase	P	2	1333	6	18833	0.00601463	0.0360338	4.70943	comp103937_c1_seq1_W_1,CL1298Contig3
GO:0000938	GARP complex	C	2	1333	6	18833	0.00601463	0.0360338	4.70943	CL53587Contig1,CL56109Contig1
GO:0002456	T cell mediated immunity	P	2	1333	6	18833	0.00601463	0.0360338	4.70943	CL4099Contig1,CL40329Contig2
GO:0004144	diacylglycerol O-acyltransferase activity	F	2	1333	6	18833	0.00601463	0.0360338	4.70943	comp130118_c0_seq1_B_2,CL67715Contig1
GO:0004829	threonine-tRNA ligase activity	F	2	1333	6	18833	0.00601463	0.0360338	4.70943	comp166566_c0_seq4_B_2,CL16302Contig2
GO:0004844	uracil DNA N-glycosylase activity	F	2	1333	6	18833	0.00601463	0.0360338	4.70943	CL23259Contig1,CL3957Contig1
GO:0006435	threonyl-tRNA aminoacylation	P	2	1333	6	18833	0.00601463	0.0360338	4.70943	comp166566_c0_seq4_B_2,CL16302Contig2
GO:0006474	N-terminal protein amino acid acetylation	P	2	1333	6	18833	0.00601463	0.0360338	4.70943	comp85184_c0_seq3_W_3,CL4055Contig3
GO:0008612	peptidyl-lysine modification to peptidyl-hypusine	P	2	1333	6	18833	0.00601463	0.0360338	4.70943	CL63535Contig1,CL4610Contig2
GO:0009142	nucleoside triphosphate biosynthetic process	P	2	1333	6	18833	0.00601463	0.0360338	4.70943	CL92280Contig1,CL56350Contig1
GO:0009312	oligosaccharide biosynthetic process	P	2	1333	6	18833	0.00601463	0.0360338	4.70943	CL4609Contig1,comp82132_c0_seq1_W_3
GO:0009991	response to extracellular stimulus	P	2	1333	6	18833	0.00601463	0.0360338	4.70943	CL20557Contig1,comp106024_c0_seq1_B_3
GO:0010524	positive regulation of calcium ion transport into cytosol	P	2	1333	6	18833	0.00601463	0.0360338	4.70943	comp52737_c0_seq1_W_2,CL45095Contig1
GO:0014040	positive regulation of Schwann cell differentiation	P	2	1333	6	18833	0.00601463	0.0360338	4.70943	comp118277_c0_seq1_B_2,CL2738Contig3
GO:0017034	Rap guanyl-nucleotide exchange factor activity	F	2	1333	6	18833	0.00601463	0.0360338	4.70943	CL57762Contig1,CL26Contig15
GO:0030422	production of siRNA involved in RNA interference	P	2	1333	6	18833	0.00601463	0.0360338	4.70943	comp118277_c0_seq1_B_2,comp90729_c0_seq6_B_3
GO:0030728	ovulation	P	2	1333	6	18833	0.00601463	0.0360338	4.70943	CL33014Contig1,CL37785Contig1
GO:0032044	DSIF complex	C	2	1333	6	18833	0.00601463	0.0360338	4.70943	comp171255_c1_seq5_B_2,CL10Contig14
GO:0032585	multivesicular body membrane	C	2	1333	6	18833	0.00601463	0.0360338	4.70943	comp97383_c0_seq2_B_3,CL27211Contig1
GO:0032825	positive regulation of natural killer cell differentiation	P	2	1333	6	18833	0.00601463	0.0360338	4.70943	CL12402Contig2,CL54119Contig1
GO:0032925	regulation of activin receptor signaling pathway	P	2	1333	6	18833	0.00601463	0.0360338	4.70943	CL5291Contig2,CL34451Contig1
GO:0032940	secretion by cell	P	2	1333	6	18833	0.00601463	0.0360338	4.70943	CL12402Contig2,CL54119Contig1
GO:0035137	hindlimb morphogenesis	P	2	1333	6	18833	0.00601463	0.0360338	4.70943	comp63791_c0_seq1_W_2,CL16322Contig1
GO:0036003	positive regulation of transcription from RNA polymerase II promoter in response to stress	P	2	1333	6	18833	0.00601463	0.0360338	4.70943	CL1Contig167,CL1Contig767
GO:0042053	regulation of dopamine metabolic process	P	2	1333	6	18833	0.00601463	0.0360338	4.70943	CL61Contig2,CL17788Contig1
GO:0043137	DNA replication, removal of RNA primer	P	2	1333	6	18833	0.00601463	0.0360338	4.70943	comp103937_c1_seq1_W_1,CL1298Contig3
GO:0045726	positive regulation of integrin biosynthetic process	P	2	1333	6	18833	0.00601463	0.0360338	4.70943	CL12107Contig1,CL68853Contig1
GO:0050577	GDP-L-fucose synthase activity	F	2	1333	6	18833	0.00601463	0.0360338	4.70943	CL8170Contig1,comp105506_c0_seq12_B_3
GO:0051292	nuclear pore complex assembly	P	2	1333	6	18833	0.00601463	0.0360338	4.70943	CL18170Contig1,comp89299_c0_seq3_W_3
GO:0051974	negative regulation of telomerase activity	P	2	1333	6	18833	0.00601463	0.0360338	4.70943	CL5291Contig2,CL34451Contig1
GO:0055089	fatty acid homeostasis	P	2	1333	6	18833	0.00601463	0.0360338	4.70943	comp12743_c0_seq1_W_3,CL1136Contig6
GO:0060135	maternal process involved in female pregnancy	P	2	1333	6	18833	0.00601463	0.0360338	4.70943	CL5291Contig2,CL34451Contig1
GO:0060750	epithelial cell proliferation involved in mammary gland duct elongation	P	2	1333	6	18833	0.00601463	0.0360338	4.70943	comp68009_c0_seq1_B_1,CL6385Contig1
GO:0070382	exocytic vesicle	C	2	1333	6	18833	0.00601463	0.0360338	4.70943	comp97383_c0_seq2_B_3,CL27211Contig1
GO:0071499	cellular response to laminar fluid shear stress	P	2	1333	6	18833	0.00601463	0.0360338	4.70943	CL1Contig167,CL1Contig767
GO:0072203	cell proliferation involved in metanephros development	P	2	1333	6	18833	0.00601463	0.0360338	4.70943	comp63791_c0_seq1_W_2,CL16322Contig1
GO:0042645	mitochondrial nucleoid	C	6	1333	32	18833	0.00614889	0.0367721	2.64905	CL11928Contig1,comp150245_c0_seq1_B_2,CL9920Contig1,CL126Contig2,CL5736Contig3,CL5736Contig1
GO:0003690	double-stranded DNA binding	F	11	1333	75	18833	0.00616068	0.0367767	2.07215	CL22595Contig1,CL1835Contig2,comp151634_c0_seq2_B_2,CL5291Contig2,CL3791Contig1,CL34451Contig1,CL22539Contig3,comp150577_c0_seq4_B_2,comp79136_c0_seq2_B_1,comp33776_c0_seq1_W_3,comp115262_c0_seq2_B_2
GO:0000786	nucleosome	C	7	1333	40	18833	0.00618841	0.0368763	2.47245	CL80971Contig1,CL11329Contig1,comp91085_c1_seq7_W_3,CL37623Contig1,CL14257Contig1,CL45089Contig1,CL497Contig4
GO:0001541	ovarian follicle development	P	5	1333	25	18833	0.00684778	0.0406602	2.82566	CL15329Contig1,CL33014Contig1,CL37785Contig1,CL3791Contig1,CL11411Contig1
GO:2001240	negative regulation of extrinsic apoptotic signaling pathway in absence of ligand	P	5	1333	25	18833	0.00684778	0.0406602	2.82566	CL38713Contig1,CL1Contig167,CL30382Contig1,CL1Contig767,comp69057_c0_seq1_B_3
GO:0010332	response to gamma radiation	P	4	1333	18	18833	0.00693833	0.0409791	3.13962	CL17169Contig1,comp73136_c0_seq2_W_3,CL5291Contig2,CL34451Contig1
GO:0042325	regulation of phosphorylation	P	4	1333	18	18833	0.00693833	0.0409791	3.13962	CL9119Contig2,CL9119Contig1,CL51720Contig1,CL81161Contig1
GO:0070742	C2H2 zinc finger domain binding	F	4	1333	18	18833	0.00693833	0.0409791	3.13962	CL1835Contig2,CL11697Contig2,comp79136_c0_seq2_B_1,comp115262_c0_seq2_B_2
GO:0032496	response to lipopolysaccharide	P	9	1333	58	18833	0.00703208	0.0414275	2.19232	CL3616Contig1,CL1034Contig1,CL23290Contig2,CL54195Contig1,CL22510Contig1,CL81687Contig1,CL397Contig1,CL66205Contig1,CL7426Contig2
GO:0007420	brain development	P	15	1333	115	18833	0.00703908	0.0414275	1.84282	comp80250_c0_seq2_W_3,CL15329Contig1,CL2Contig744,comp100647_c0_seq2_B_3,CL5291Contig2,CL11329Contig1,comp63791_c0_seq1_W_2,CL34451Contig1,CL8296Contig2,CL397Contig1,CL10923Contig1,CL48812Contig1,CL5309Contig1,CL29167Contig1,CL16322Contig1
GO:0001786	phosphatidylserine binding	F	3	1333	12	18833	0.00780402	0.0449001	3.53207	CL12402Contig2,CL25402Contig1,CL54119Contig1
GO:0002218	activation of innate immune response	P	3	1333	12	18833	0.00780402	0.0449001	3.53207	CL69978Contig1,comp82910_c1_seq2_W_3,CL79746Contig1
GO:0004332	fructose-bisphosphate aldolase activity	F	3	1333	12	18833	0.00780402	0.0449001	3.53207	CL1034Contig1,CL22510Contig1,CL9219Contig1
GO:0006376	mRNA splice site selection	P	3	1333	12	18833	0.00780402	0.0449001	3.53207	comp80401_c0_seq9_W_2,CL4344Contig2,comp95833_c2_seq3_B_1
GO:0006890	retrograde vesicle-mediated transport, Golgi to ER	P	3	1333	12	18833	0.00780402	0.0449001	3.53207	CL16766Contig1,comp102083_c0_seq2_B_1,comp74076_c0_seq1_W_2
GO:0007094	mitotic spindle assembly checkpoint	P	3	1333	12	18833	0.00780402	0.0449001	3.53207	CL13441Contig1,comp84291_c0_seq1_W_1,CL10084Contig1
GO:0007184	SMAD protein import into nucleus	P	3	1333	12	18833	0.00780402	0.0449001	3.53207	CL46194Contig1,CL12107Contig1,CL1485Contig5
GO:0016504	peptidase activator activity	F	3	1333	12	18833	0.00780402	0.0449001	3.53207	comp150245_c0_seq1_B_2,CL11411Contig1,CL5305Contig2
GO:0042562	hormone binding	F	3	1333	12	18833	0.00780402	0.0449001	3.53207	CL36343Contig1,comp40660_c0_seq1_W_3,CL30009Contig1
GO:0048477	oogenesis	P	3	1333	12	18833	0.00780402	0.0449001	3.53207	CL13232Contig1,CL31440Contig2,CL11233Contig2
GO:0050840	extracellular matrix binding	F	3	1333	12	18833	0.00780402	0.0449001	3.53207	CL8451Contig4,CL2824Contig2,CL2824Contig4
GO:0060644	mammary gland epithelial cell differentiation	P	3	1333	12	18833	0.00780402	0.0449001	3.53207	CL33836Contig1,comp63791_c0_seq1_W_2,CL16322Contig1
GO:2000352	negative regulation of endothelial cell apoptotic process	P	3	1333	12	18833	0.00780402	0.0449001	3.53207	CL1Contig167,CL1Contig767,comp13542_c0_seq1_W_2
GO:0051726	regulation of cell cycle	P	9	1333	59	18833	0.00794369	0.0456249	2.15516	CL4344Contig2,CL22912Contig1,comp118277_c0_seq1_B_2,CL33836Contig1,CL46194Contig1,CL1Contig464,CL15817Contig1,CL397Contig1,CL2474Contig4
GO:0042800	histone methyltransferase activity (H3-K4 specific)	F	5	1333	26	18833	0.00837909	0.047888	2.71698	CL90104Contig1,CL33014Contig1,CL6592Contig1,CL37785Contig1,CL511Contig3
GO:0006302	double-strand break repair	P	7	1333	42	18833	0.00838076	0.047888	2.35471	CL17846Contig1,CL17846Contig2,CL12713Contig1,CL18798Contig2,CL11233Contig2,comp47787_c0_seq3_B_3,CL64516Contig1
GO:0031225	anchored component of membrane	C	7	1333	42	18833	0.00838076	0.047888	2.35471	CL11027Contig1,comp87166_c0_seq2_W_2,CL24010Contig1,comp88979_c0_seq1_B_3,CL41785Contig2,CL4014Contig1,CL4014Contig3
GO:0045087	innate immune response	P	23	1333	202	18833	0.00876622	0.0500049	1.60867	CL1Contig167,comp109797_c0_seq6_W_1,CL61851Contig1,CL67567Contig1,CL21553Contig1,CL25600Contig1,CL1906Contig4,CL1906Contig3,CL440Contig2,CL1Contig767,comp174368_c0_seq12_B_2,CL2738Contig3,CL32411Contig1,comp52798_c0_seq1_B_3,CL82524Contig1,CL69978Contig1,comp82910_c1_seq2_W_3,CL80250Contig1,CL79746Contig1,CL60667Contig1,CL4051Contig1,CL7426Contig2,CL3420Contig3
GO:0005795	Golgi stack	C	4	1333	19	18833	0.00887635	0.0503748	2.97438	comp93049_c0_seq1_W_3,CL25195Contig1,CL7968Contig1,CL37393Contig1
GO:0032868	response to insulin	P	4	1333	19	18833	0.00887635	0.0503748	2.97438	CL2738Contig3,CL257Contig7,comp12743_c0_seq1_W_3,CL1136Contig6
GO:0071364	cellular response to epidermal growth factor stimulus	P	4	1333	19	18833	0.00887635	0.0503748	2.97438	CL9119Contig2,CL9119Contig1,comp88148_c0_seq1_W_2,CL81161Contig1
GO:0030198	extracellular matrix organization	P	13	1333	98	18833	0.00898027	0.050878	1.87416	comp88060_c0_seq1_W_2,CL8451Contig4,CL4789Contig1,CL28885Contig1,CL12713Contig1,CL31486Contig1,comp90472_c1_seq9_W_3,CL64516Contig1,CL2824Contig2,CL2824Contig4,CL5305Contig2,CL14667Contig2,CL18495Contig1
GO:0004197	cysteine-type endopeptidase activity	F	7	1333	43	18833	0.00967309	0.0537708	2.29995	CL1977Contig2,CL22611Contig1,CL200Contig3,CL51436Contig1,CL29453Contig1,CL765Contig1,CL8132Contig3
GO:0005929	cilium	C	7	1333	43	18833	0.00967309	0.0537708	2.29995	CL22444Contig1,CL1034Contig1,CL8477Contig1,CL22510Contig1,comp76433_c0_seq2_B_3,CL4478Contig1,CL2363Contig4
GO:0000070	mitotic sister chromatid segregation	P	2	1333	7	18833	0.00997426	0.0537708	4.03665	CL13441Contig1,CL9065Contig1
GO:0000712	resolution of meiotic recombination intermediates	P	2	1333	7	18833	0.00997426	0.0537708	4.03665	CL13232Contig1,CL20320Contig1
GO:0004407	histone deacetylase activity	F	2	1333	7	18833	0.00997426	0.0537708	4.03665	CL44003Contig1,CL29841Contig1
GO:0005164	tumor necrosis factor receptor binding	F	2	1333	7	18833	0.00997426	0.0537708	4.03665	CL23342Contig2,comp150577_c0_seq4_B_2
GO:0005662	DNA replication factor A complex	C	2	1333	7	18833	0.00997426	0.0537708	4.03665	CL48013Contig1,comp105537_c0_seq2_W_1
GO:0006119	oxidative phosphorylation	P	2	1333	7	18833	0.00997426	0.0537708	4.03665	CL2Contig717,CL1Contig977
GO:0006790	sulfur compound metabolic process	P	2	1333	7	18833	0.00997426	0.0537708	4.03665	CL41117Contig1,CL25635Contig1
GO:0007043	cell-cell junction assembly	P	2	1333	7	18833	0.00997426	0.0537708	4.03665	CL2363Contig4,CL30Contig11
GO:0007194	negative regulation of adenylate cyclase activity	P	2	1333	7	18833	0.00997426	0.0537708	4.03665	CL1331Contig3,CL1331Contig4
GO:0016458	gene silencing	P	2	1333	7	18833	0.00997426	0.0537708	4.03665	CL33014Contig1,CL37785Contig1
GO:0019211	phosphatase activator activity	F	2	1333	7	18833	0.00997426	0.0537708	4.03665	CL27984Contig1,CL1Contig903
GO:0031062	positive regulation of histone methylation	P	2	1333	7	18833	0.00997426	0.0537708	4.03665	CL5291Contig2,CL34451Contig1
GO:0031489	myosin V binding	F	2	1333	7	18833	0.00997426	0.0537708	4.03665	comp97383_c0_seq2_B_3,CL27211Contig1
GO:0032279	asymmetric synapse	C	2	1333	7	18833	0.00997426	0.0537708	4.03665	CL1331Contig3,CL1331Contig4
GO:0032689	negative regulation of interferon-gamma production	P	2	1333	7	18833	0.00997426	0.0537708	4.03665	CL12402Contig2,CL54119Contig1
GO:0033553	rDNA heterochromatin	C	2	1333	7	18833	0.00997426	0.0537708	4.03665	comp12743_c0_seq1_W_3,CL1136Contig6
GO:0034080	CENP-A containing nucleosome assembly	P	2	1333	7	18833	0.00997426	0.0537708	4.03665	CL14257Contig1,CL45089Contig1
GO:0034101	erythrocyte homeostasis	P	2	1333	7	18833	0.00997426	0.0537708	4.03665	CL12402Contig2,CL54119Contig1
GO:0042773	ATP synthesis coupled electron transport	P	2	1333	7	18833	0.00997426	0.0537708	4.03665	CL2Contig468,CL2Contig323
GO:0043625	delta DNA polymerase complex	C	2	1333	7	18833	0.00997426	0.0537708	4.03665	comp103937_c1_seq1_W_1,CL1298Contig3
GO:0043647	inositol phosphate metabolic process	P	2	1333	7	18833	0.00997426	0.0537708	4.03665	comp84495_c0_seq3_W_1,CL4051Contig1
GO:0048545	response to steroid hormone	P	2	1333	7	18833	0.00997426	0.0537708	4.03665	CL20557Contig1,comp52737_c0_seq1_W_2
GO:0060430	lung saccule development	P	2	1333	7	18833	0.00997426	0.0537708	4.03665	comp88060_c0_seq1_W_2,CL31486Contig1
GO:0060628	regulation of ER to Golgi vesicle-mediated transport	P	2	1333	7	18833	0.00997426	0.0537708	4.03665	CL19489Contig1,comp78548_c0_seq1_W_2
GO:0070940	dephosphorylation of RNA polymerase II C-terminal domain	P	2	1333	7	18833	0.00997426	0.0537708	4.03665	CL36284Contig1,comp162354_c2_seq2_B_2
GO:0071397	cellular response to cholesterol	P	2	1333	7	18833	0.00997426	0.0537708	4.03665	comp63791_c0_seq1_W_2,CL16322Contig1
GO:0072148	epithelial cell fate commitment	P	2	1333	7	18833	0.00997426	0.0537708	4.03665	CL50297Contig1,comp75206_c0_seq1_W_2
GO:1901741	positive regulation of myoblast fusion	P	2	1333	7	18833	0.00997426	0.0537708	4.03665	CL12764Contig1,CL29272Contig1
GO:0007281	germ cell development	P	5	1333	27	18833	0.0101412	0.0544947	2.61635	CL1835Contig2,CL47176Contig1,CL8379Contig3,comp79136_c0_seq2_B_1,comp115262_c0_seq2_B_2
GO:0031593	polyubiquitin binding	F	5	1333	27	18833	0.0101412	0.0544947	2.61635	CL80778Contig1,CL28326Contig1,CL13970Contig1,CL29167Contig1,CL42035Contig1
GO:0001779	natural killer cell differentiation	P	3	1333	13	18833	0.010649	0.0562275	3.26037	CL12402Contig2,CL14358Contig1,CL54119Contig1
GO:0005496	steroid binding	F	3	1333	13	18833	0.010649	0.0562275	3.26037	CL15329Contig1,comp87250_c0_seq9_W_2,CL68853Contig1
GO:0006952	defense response	P	3	1333	13	18833	0.010649	0.0562275	3.26037	comp96433_c0_seq1_B_1,CL7405Contig1,CL43607Contig1
GO:0007263	nitric oxide mediated signal transduction	P	3	1333	13	18833	0.010649	0.0562275	3.26037	CL14185Contig1,CL15801Contig1,comp31159_c0_seq1_W_2
GO:0015269	calcium-activated potassium channel activity	F	3	1333	13	18833	0.010649	0.0562275	3.26037	CL634Contig1,CL3829Contig3,CL634Contig2
GO:0016442	RISC complex	C	3	1333	13	18833	0.010649	0.0562275	3.26037	comp118277_c0_seq1_B_2,comp90729_c0_seq6_B_3,comp88396_c0_seq2_W_2
GO:0033116	endoplasmic reticulum-Golgi intermediate compartment membrane	C	3	1333	13	18833	0.010649	0.0562275	3.26037	CL11463Contig2,comp65424_c0_seq1_W_3,CL2Contig602
GO:0045190	isotype switching	P	3	1333	13	18833	0.010649	0.0562275	3.26037	CL13232Contig1,CL53060Contig1,CL11233Contig2
GO:0046209	nitric oxide metabolic process	P	3	1333	13	18833	0.010649	0.0562275	3.26037	CL15292Contig1,CL18922Contig1,CL4051Contig1
GO:0051928	positive regulation of calcium ion transport	P	3	1333	13	18833	0.010649	0.0562275	3.26037	CL52730Contig1,CL17759Contig1,comp59143_c0_seq1_B_3
GO:0061053	somite development	P	3	1333	13	18833	0.010649	0.0562275	3.26037	CL2Contig744,comp63791_c0_seq1_W_2,CL16322Contig1
GO:0003707	steroid hormone receptor activity	F	10	1333	71	18833	0.0108309	0.0570976	1.9899	CL15329Contig1,CL9198Contig1,CL104982Contig1,CL2Contig675,CL2Contig572,comp87250_c0_seq9_W_2,CL36578Contig1,comp35287_c0_seq1_W_2,CL31705Contig1,CL17788Contig1
GO:0006349	regulation of gene expression by genetic imprinting	P	4	1333	20	18833	0.0111579	0.0585439	2.82566	comp78386_c0_seq1_W_2,CL1602Contig2,CL1175Contig4,CL38028Contig1
GO:0050728	negative regulation of inflammatory response	P	4	1333	20	18833	0.0111579	0.0585439	2.82566	CL1Contig167,CL1Contig767,CL397Contig1,CL9953Contig1
GO:0080182	histone H3-K4 trimethylation	P	4	1333	20	18833	0.0111579	0.0585439	2.82566	CL90104Contig1,CL33014Contig1,CL37785Contig1,CL1175Contig4
GO:0006811	ion transport	P	10	1333	72	18833	0.0119903	0.0590317	1.96226	CL963Contig1,CL101618Contig1,CL117Contig4,comp44399_c0_seq1_B_1,CL3365Contig3,CL43Contig6,CL3918Contig1,CL3365Contig5,comp79438_c0_seq3_W_3,CL13172Contig3
GO:0071356	cellular response to tumor necrosis factor	P	5	1333	28	18833	0.0121512	0.0590317	2.52291	CL2738Contig3,comp88148_c0_seq1_W_2,comp12743_c0_seq1_W_3,CL1136Contig6,CL13970Contig1
GO:0030165	PDZ domain binding	F	12	1333	92	18833	0.0126116	0.0590317	1.84282	comp80250_c0_seq2_W_3,CL1331Contig3,CL1331Contig4,CL3616Contig1,comp94530_c1_seq18_W_3,CL2Contig744,comp100647_c0_seq2_B_3,CL885Contig3,CL5161Contig1,comp108384_c0_seq1_W_1,CL47330Contig1,CL1901Contig4
GO:0070062	extracellular vesicular exosome	C	12	1333	92	18833	0.0126116	0.0590317	1.84282	comp88060_c0_seq1_W_2,CL20557Contig1,comp164861_c0_seq2_B_2,CL22444Contig1,CL89666Contig1,CL1034Contig1,CL205Contig2,CL22510Contig1,CL31486Contig1,CL12050Contig1,CL14667Contig2,CL18495Contig1
GO:0071339	MLL1 complex	C	7	1333	45	18833	0.0126937	0.0590317	2.19773	comp173513_c0_seq9_B_2,CL90104Contig1,comp54230_c1_seq3_W_3,CL29788Contig1,CL6592Contig1,CL16078Contig1,CL14248Contig1
GO:0016192	vesicle-mediated transport	P	15	1333	123	18833	0.0131355	0.0590317	1.72296	CL11463Contig2,CL10201Contig1,CL77053Contig1,comp65424_c0_seq1_W_3,CL16990Contig1,CL13188Contig3,CL7435Contig1,comp71625_c0_seq1_W_3,CL55649Contig1,comp13510_c0_seq1_W_1,comp104913_c0_seq69_B_3,CL55022Contig1,CL55654Contig1,CL15Contig23,comp94916_c0_seq53_W_3
GO:0030511	positive regulation of transforming growth factor beta receptor signaling pathway	P	4	1333	21	18833	0.0138085	0.0590317	2.6911	CL3616Contig1,CL5291Contig2,CL34451Contig1,CL18342Contig1
GO:0006694	steroid biosynthetic process	P	3	1333	14	18833	0.0140863	0.0590317	3.02749	CL32308Contig1,CL40571Contig1,CL75339Contig1
GO:0010634	positive regulation of epithelial cell migration	P	3	1333	14	18833	0.0140863	0.0590317	3.02749	CL80778Contig1,CL12107Contig1,CL42035Contig1
GO:0032836	glomerular basement membrane development	P	3	1333	14	18833	0.0140863	0.0590317	3.02749	CL1835Contig2,comp79136_c0_seq2_B_1,comp115262_c0_seq2_B_2
GO:0035195	gene silencing by miRNA	P	3	1333	14	18833	0.0140863	0.0590317	3.02749	comp10308_c0_seq1_W_2,CL37041Contig1,comp88396_c0_seq2_W_2
GO:0000055	ribosomal large subunit export from nucleus	P	1	1333	3	18833	0.0143112	0.0590317	4.70943	CL183Contig4
GO:0000212	meiotic spindle organization	P	1	1333	3	18833	0.0143112	0.0590317	4.70943	CL9065Contig1
GO:0000778	condensed nuclear chromosome kinetochore	C	1	1333	3	18833	0.0143112	0.0590317	4.70943	CL22007Contig1
GO:0000940	condensed chromosome outer kinetochore	C	1	1333	3	18833	0.0143112	0.0590317	4.70943	CL22007Contig1
GO:0001226	RNA polymerase II transcription corepressor binding	F	1	1333	3	18833	0.0143112	0.0590317	4.70943	CL45034Contig1
GO:0001895	retina homeostasis	P	1	1333	3	18833	0.0143112	0.0590317	4.70943	CL4478Contig1
GO:0002248	connective tissue replacement involved in inflammatory response wound healing	P	1	1333	3	18833	0.0143112	0.0590317	4.70943	CL1485Contig5
GO:0002502	peptide antigen assembly with MHC class I protein complex	P	1	1333	3	18833	0.0143112	0.0590317	4.70943	comp40660_c0_seq1_W_3
GO:0002930	trabecular meshwork development	P	1	1333	3	18833	0.0143112	0.0590317	4.70943	comp107019_c0_seq2_B_2
GO:0003062	regulation of heart rate by chemical signal	P	1	1333	3	18833	0.0143112	0.0590317	4.70943	CL4921Contig2
GO:0003278	apoptotic process involved in heart morphogenesis	P	1	1333	3	18833	0.0143112	0.0590317	4.70943	CL8451Contig4
GO:0003865	3-oxo-5-alpha-steroid 4-dehydrogenase activity	F	1	1333	3	18833	0.0143112	0.0590317	4.70943	CL39233Contig2
GO:0004103	choline kinase activity	F	1	1333	3	18833	0.0143112	0.0590317	4.70943	CL8648Contig2
GO:0004137	deoxycytidine kinase activity	F	1	1333	3	18833	0.0143112	0.0590317	4.70943	comp60527_c0_seq3_W_3
GO:0004326	tetrahydrofolylpolyglutamate synthase activity	F	1	1333	3	18833	0.0143112	0.0590317	4.70943	CL38921Contig1
GO:0004449	isocitrate dehydrogenase (NAD+) activity	F	1	1333	3	18833	0.0143112	0.0590317	4.70943	CL6984Contig1
GO:0004466	long-chain-acyl-CoA dehydrogenase activity	F	1	1333	3	18833	0.0143112	0.0590317	4.70943	comp85422_c0_seq2_W_3
GO:0004526	ribonuclease P activity	F	1	1333	3	18833	0.0143112	0.0590317	4.70943	CL39489Contig1
GO:0004657	proline dehydrogenase activity	F	1	1333	3	18833	0.0143112	0.0590317	4.70943	CL2485Contig3
GO:0004766	spermidine synthase activity	F	1	1333	3	18833	0.0143112	0.0590317	4.70943	comp90014_c0_seq3_W_3
GO:0004830	tryptophan-tRNA ligase activity	F	1	1333	3	18833	0.0143112	0.0590317	4.70943	CL10183Contig1
GO:0004859	phospholipase inhibitor activity	F	1	1333	3	18833	0.0143112	0.0590317	4.70943	CL12066Contig2
GO:0004908	interleukin-1 receptor activity	F	1	1333	3	18833	0.0143112	0.0590317	4.70943	CL3Contig52
GO:0005034	osmosensor activity	F	1	1333	3	18833	0.0143112	0.0590317	4.70943	CL2363Contig4
GO:0005175	CD27 receptor binding	F	1	1333	3	18833	0.0143112	0.0590317	4.70943	CL59440Contig1
GO:0005471	ATP:ADP antiporter activity	F	1	1333	3	18833	0.0143112	0.0590317	4.70943	CL18080Contig1
GO:0005750	mitochondrial respiratory chain complex III	C	1	1333	3	18833	0.0143112	0.0590317	4.70943	CL2Contig254
GO:0005774	vacuolar membrane	C	1	1333	3	18833	0.0143112	0.0590317	4.70943	CL5065Contig2
GO:0005838	proteasome regulatory particle	C	1	1333	3	18833	0.0143112	0.0590317	4.70943	comp148841_c0_seq3_B_2
GO:0005865	striated muscle thin filament	C	1	1333	3	18833	0.0143112	0.0590317	4.70943	CL20557Contig1
GO:0006295	nucleotide-excision repair, DNA incision, 3'-to lesion	P	1	1333	3	18833	0.0143112	0.0590317	4.70943	CL20320Contig1
GO:0006296	nucleotide-excision repair, DNA incision, 5'-to lesion	P	1	1333	3	18833	0.0143112	0.0590317	4.70943	CL20320Contig1
GO:0006436	tryptophanyl-tRNA aminoacylation	P	1	1333	3	18833	0.0143112	0.0590317	4.70943	CL10183Contig1
GO:0006625	protein targeting to peroxisome	P	1	1333	3	18833	0.0143112	0.0590317	4.70943	CL13970Contig1
GO:0006670	sphingosine metabolic process	P	1	1333	3	18833	0.0143112	0.0590317	4.70943	comp73093_c0_seq4_W_3
GO:0006734	NADH metabolic process	P	1	1333	3	18833	0.0143112	0.0590317	4.70943	CL6984Contig1
GO:0006741	NADP biosynthetic process	P	1	1333	3	18833	0.0143112	0.0590317	4.70943	CL14979Contig1
GO:0007019	microtubule depolymerization	P	1	1333	3	18833	0.0143112	0.0590317	4.70943	CL24Contig10
GO:0007127	meiosis I	P	1	1333	3	18833	0.0143112	0.0590317	4.70943	comp148841_c0_seq3_B_2
GO:0007129	synapsis	P	1	1333	3	18833	0.0143112	0.0590317	4.70943	CL13232Contig1
GO:0007178	transmembrane receptor protein serine/threonine kinase signaling pathway	P	1	1333	3	18833	0.0143112	0.0590317	4.70943	CL30009Contig1
GO:0007231	osmosensory signaling pathway	P	1	1333	3	18833	0.0143112	0.0590317	4.70943	CL2363Contig4
GO:0008179	adenylate cyclase binding	F	1	1333	3	18833	0.0143112	0.0590317	4.70943	CL4051Contig1
GO:0008446	GDP-mannose 4,6-dehydratase activity	F	1	1333	3	18833	0.0143112	0.0590317	4.70943	comp76842_c0_seq5_W_2
GO:0008593	regulation of Notch signaling pathway	P	1	1333	3	18833	0.0143112	0.0590317	4.70943	comp118277_c0_seq1_B_2
GO:0008757	S-adenosylmethionine-dependent methyltransferase activity	F	1	1333	3	18833	0.0143112	0.0590317	4.70943	CL2Contig445
GO:0008865	fructokinase activity	F	1	1333	3	18833	0.0143112	0.0590317	4.70943	CL419Contig3
GO:0008934	inositol monophosphate 1-phosphatase activity	F	1	1333	3	18833	0.0143112	0.0590317	4.70943	CL27717Contig1
GO:0008963	phospho-N-acetylmuramoyl-pentapeptide-transferase activity	F	1	1333	3	18833	0.0143112	0.0590317	4.70943	comp66902_c0_seq6_W_3
GO:0008995	ribonuclease E activity	F	1	1333	3	18833	0.0143112	0.0590317	4.70943	CL77053Contig1
GO:0009186	deoxyribonucleoside diphosphate metabolic process	P	1	1333	3	18833	0.0143112	0.0590317	4.70943	CL28592Contig1
GO:0009817	defense response to fungus, incompatible interaction	P	1	1333	3	18833	0.0143112	0.0590317	4.70943	CL1485Contig5
GO:0009841	mitochondrial endopeptidase Clp complex	C	1	1333	3	18833	0.0143112	0.0590317	4.70943	comp150245_c0_seq1_B_2
GO:0009913	epidermal cell differentiation	P	1	1333	3	18833	0.0143112	0.0590317	4.70943	CL6551Contig1
GO:0010035	response to inorganic substance	P	1	1333	3	18833	0.0143112	0.0590317	4.70943	CL17788Contig1
GO:0010626	negative regulation of Schwann cell proliferation	P	1	1333	3	18833	0.0143112	0.0590317	4.70943	comp118277_c0_seq1_B_2
GO:0010633	negative regulation of epithelial cell migration	P	1	1333	3	18833	0.0143112	0.0590317	4.70943	CL41043Contig1
GO:0010721	negative regulation of cell development	P	1	1333	3	18833	0.0143112	0.0590317	4.70943	CL2Contig744
GO:0010742	macrophage derived foam cell differentiation	P	1	1333	3	18833	0.0143112	0.0590317	4.70943	CL1485Contig5
GO:0010764	negative regulation of fibroblast migration	P	1	1333	3	18833	0.0143112	0.0590317	4.70943	comp13542_c0_seq1_W_2
GO:0010825	positive regulation of centrosome duplication	P	1	1333	3	18833	0.0143112	0.0590317	4.70943	comp94613_c1_seq1_W_3
GO:0015367	oxoglutarate:malate antiporter activity	F	1	1333	3	18833	0.0143112	0.0590317	4.70943	CL26421Contig1
GO:0015670	carbon dioxide transport	P	1	1333	3	18833	0.0143112	0.0590317	4.70943	CL12086Contig1
GO:0015742	alpha-ketoglutarate transport	P	1	1333	3	18833	0.0143112	0.0590317	4.70943	CL26421Contig1
GO:0016265	death	P	1	1333	3	18833	0.0143112	0.0590317	4.70943	CL17788Contig1
GO:0016266	O-glycan processing	P	1	1333	3	18833	0.0143112	0.0590317	4.70943	CL26392Contig1
GO:0016401	palmitoyl-CoA oxidase activity	F	1	1333	3	18833	0.0143112	0.0590317	4.70943	comp85422_c0_seq2_W_3
GO:0016890	site-specific endodeoxyribonuclease activity, specific for altered base	F	1	1333	3	18833	0.0143112	0.0590317	4.70943	CL12559Contig1
GO:0017085	response to insecticide	P	1	1333	3	18833	0.0143112	0.0590317	4.70943	CL17788Contig1
GO:0017177	glucosidase II complex	C	1	1333	3	18833	0.0143112	0.0590317	4.70943	CL5138Contig1
GO:0018393	internal peptidyl-lysine acetylation	P	1	1333	3	18833	0.0143112	0.0590317	4.70943	CL29167Contig1
GO:0019158	mannokinase activity	F	1	1333	3	18833	0.0143112	0.0590317	4.70943	CL419Contig3
GO:0019201	nucleotide kinase activity	F	1	1333	3	18833	0.0143112	0.0590317	4.70943	CL51298Contig1
GO:0019674	NAD metabolic process	P	1	1333	3	18833	0.0143112	0.0590317	4.70943	CL14979Contig1
GO:0019797	procollagen-proline 3-dioxygenase activity	F	1	1333	3	18833	0.0143112	0.0590317	4.70943	comp92973_c0_seq2_W_3
GO:0019896	axon transport of mitochondrion	P	1	1333	3	18833	0.0143112	0.0590317	4.70943	CL22611Contig1
GO:0021521	ventral spinal cord interneuron specification	P	1	1333	3	18833	0.0143112	0.0590317	4.70943	CL5296Contig2
GO:0021873	forebrain neuroblast division	P	1	1333	3	18833	0.0143112	0.0590317	4.70943	CL31440Contig2
GO:0030103	vasopressin secretion	P	1	1333	3	18833	0.0143112	0.0590317	4.70943	CL2363Contig4
GO:0030791	arsenite methyltransferase activity	F	1	1333	3	18833	0.0143112	0.0590317	4.70943	comp96683_c0_seq4_B_3
GO:0031060	regulation of histone methylation	P	1	1333	3	18833	0.0143112	0.0590317	4.70943	comp78386_c0_seq1_W_2
GO:0031643	positive regulation of myelination	P	1	1333	3	18833	0.0143112	0.0590317	4.70943	comp118277_c0_seq1_B_2
GO:0031667	response to nutrient levels	P	1	1333	3	18833	0.0143112	0.0590317	4.70943	CL26562Contig1
GO:0031800	type 3 metabotropic glutamate receptor binding	F	1	1333	3	18833	0.0143112	0.0590317	4.70943	CL4051Contig1
GO:0031960	response to corticosteroid	P	1	1333	3	18833	0.0143112	0.0590317	4.70943	CL43Contig6
GO:0032036	myosin heavy chain binding	F	1	1333	3	18833	0.0143112	0.0590317	4.70943	CL54119Contig1
GO:0032133	chromosome passenger complex	C	1	1333	3	18833	0.0143112	0.0590317	4.70943	CL19366Contig1
GO:0032204	regulation of telomere maintenance	P	1	1333	3	18833	0.0143112	0.0590317	4.70943	comp169128_c0_seq8_B_2
GO:0032205	negative regulation of telomere maintenance	P	1	1333	3	18833	0.0143112	0.0590317	4.70943	CL20320Contig1
GO:0032290	peripheral nervous system myelin formation	P	1	1333	3	18833	0.0143112	0.0590317	4.70943	comp118277_c0_seq1_B_2
GO:0032422	purine-rich negative regulatory element binding	F	1	1333	3	18833	0.0143112	0.0590317	4.70943	comp105537_c0_seq2_W_1
GO:0032810	sterol response element binding	F	1	1333	3	18833	0.0143112	0.0590317	4.70943	CL4921Contig2
GO:0033031	positive regulation of neutrophil apoptotic process	P	1	1333	3	18833	0.0143112	0.0590317	4.70943	CL22444Contig1
GO:0035589	G-protein coupled purinergic nucleotide receptor signaling pathway	P	1	1333	3	18833	0.0143112	0.0590317	4.70943	comp105050_c0_seq1_B_1
GO:0035625	epidermal growth factor-activated receptor transactivation by G-protein coupled receptor signaling pathway	P	1	1333	3	18833	0.0143112	0.0590317	4.70943	CL3616Contig1
GO:0036089	cleavage furrow formation	P	1	1333	3	18833	0.0143112	0.0590317	4.70943	CL19366Contig1
GO:0040030	regulation of molecular function, epigenetic	P	1	1333	3	18833	0.0143112	0.0590317	4.70943	comp78386_c0_seq1_W_2
GO:0042094	interleukin-2 biosynthetic process	P	1	1333	3	18833	0.0143112	0.0590317	4.70943	CL3Contig52
GO:0042586	peptide deformylase activity	F	1	1333	3	18833	0.0143112	0.0590317	4.70943	comp93850_c0_seq6_W_3
GO:0042596	fear response	P	1	1333	3	18833	0.0143112	0.0590317	4.70943	CL61Contig2
GO:0042824	MHC class I peptide loading complex	C	1	1333	3	18833	0.0143112	0.0590317	4.70943	comp40660_c0_seq1_W_3
GO:0043009	chordate embryonic development	P	1	1333	3	18833	0.0143112	0.0590317	4.70943	CL1602Contig2
GO:0043035	chromatin insulator sequence binding	F	1	1333	3	18833	0.0143112	0.0590317	4.70943	comp78386_c0_seq1_W_2
GO:0043314	negative regulation of neutrophil degranulation	P	1	1333	3	18833	0.0143112	0.0590317	4.70943	CL397Contig1
GO:0043368	positive T cell selection	P	1	1333	3	18833	0.0143112	0.0590317	4.70943	comp13542_c0_seq1_W_2
GO:0043415	positive regulation of skeletal muscle tissue regeneration	P	1	1333	3	18833	0.0143112	0.0590317	4.70943	CL12764Contig1
GO:0043495	protein anchor	F	1	1333	3	18833	0.0143112	0.0590317	4.70943	CL6142Contig3
GO:0045028	G-protein coupled purinergic nucleotide receptor activity	F	1	1333	3	18833	0.0143112	0.0590317	4.70943	comp105050_c0_seq1_B_1
GO:0045084	positive regulation of interleukin-12 biosynthetic process	P	1	1333	3	18833	0.0143112	0.0590317	4.70943	CL2738Contig3
GO:0045217	cell-cell junction maintenance	P	1	1333	3	18833	0.0143112	0.0590317	4.70943	CL529Contig5
GO:0045332	phospholipid translocation	P	1	1333	3	18833	0.0143112	0.0590317	4.70943	comp108778_c0_seq3_W_1
GO:0045347	negative regulation of MHC class II biosynthetic process	P	1	1333	3	18833	0.0143112	0.0590317	4.70943	CL6551Contig1
GO:0046322	negative regulation of fatty acid oxidation	P	1	1333	3	18833	0.0143112	0.0590317	4.70943	comp85422_c0_seq2_W_3
GO:0046403	polynucleotide 3'-phosphatase activity	F	1	1333	3	18833	0.0143112	0.0590317	4.70943	CL51298Contig1
GO:0046426	negative regulation of JAK-STAT cascade	P	1	1333	3	18833	0.0143112	0.0590317	4.70943	CL75406Contig1
GO:0046464	acylglycerol catabolic process	P	1	1333	3	18833	0.0143112	0.0590317	4.70943	CL6510Contig3
GO:0046587	positive regulation of calcium-dependent cell-cell adhesion	P	1	1333	3	18833	0.0143112	0.0590317	4.70943	CL15485Contig1
GO:0046901	tetrahydrofolylpolyglutamate biosynthetic process	P	1	1333	3	18833	0.0143112	0.0590317	4.70943	CL38921Contig1
GO:0047057	vitamin-K-epoxide reductase (warfarin-sensitive) activity	F	1	1333	3	18833	0.0143112	0.0590317	4.70943	comp159903_c6_seq2_B_2
GO:0047280	nicotinamide phosphoribosyltransferase activity	F	1	1333	3	18833	0.0143112	0.0590317	4.70943	CL28959Contig1
GO:0047484	regulation of response to osmotic stress	P	1	1333	3	18833	0.0143112	0.0590317	4.70943	CL2363Contig4
GO:0048298	positive regulation of isotype switching to IgA isotypes	P	1	1333	3	18833	0.0143112	0.0590317	4.70943	CL1485Contig5
GO:0048319	axial mesoderm morphogenesis	P	1	1333	3	18833	0.0143112	0.0590317	4.70943	comp33776_c0_seq1_W_3
GO:0048513	organ development	P	1	1333	3	18833	0.0143112	0.0590317	4.70943	CL22595Contig1
GO:0050072	m7G(5')pppN diphosphatase activity	F	1	1333	3	18833	0.0143112	0.0590317	4.70943	CL75675Contig1
GO:0050501	hyaluronan synthase activity	F	1	1333	3	18833	0.0143112	0.0590317	4.70943	CL2Contig708
GO:0051572	negative regulation of histone H3-K4 methylation	P	1	1333	3	18833	0.0143112	0.0590317	4.70943	CL1602Contig2
GO:0051661	maintenance of centrosome location	P	1	1333	3	18833	0.0143112	0.0590317	4.70943	CL31440Contig2
GO:0051770	positive regulation of nitric-oxide synthase biosynthetic process	P	1	1333	3	18833	0.0143112	0.0590317	4.70943	CL28959Contig1
GO:0055123	digestive system development	P	1	1333	3	18833	0.0143112	0.0590317	4.70943	CL13283Contig1
GO:0060449	bud elongation involved in lung branching	P	1	1333	3	18833	0.0143112	0.0590317	4.70943	CL6731Contig2
GO:0060487	lung epithelial cell differentiation	P	1	1333	3	18833	0.0143112	0.0590317	4.70943	comp33776_c0_seq1_W_3
GO:0060547	negative regulation of necrotic cell death	P	1	1333	3	18833	0.0143112	0.0590317	4.70943	CL18080Contig1
GO:0060576	intestinal epithelial cell development	P	1	1333	3	18833	0.0143112	0.0590317	4.70943	comp118277_c0_seq1_B_2
GO:0060595	fibroblast growth factor receptor signaling pathway involved in mammary gland specification	P	1	1333	3	18833	0.0143112	0.0590317	4.70943	CL6731Contig2
GO:0060615	mammary gland bud formation	P	1	1333	3	18833	0.0143112	0.0590317	4.70943	CL6731Contig2
GO:0060667	branch elongation involved in salivary gland morphogenesis	P	1	1333	3	18833	0.0143112	0.0590317	4.70943	CL6731Contig2
GO:0060741	prostate gland stromal morphogenesis	P	1	1333	3	18833	0.0143112	0.0590317	4.70943	comp33776_c0_seq1_W_3
GO:0060742	epithelial cell differentiation involved in prostate gland development	P	1	1333	3	18833	0.0143112	0.0590317	4.70943	CL68853Contig1
GO:0060915	mesenchymal cell differentiation involved in lung development	P	1	1333	3	18833	0.0143112	0.0590317	4.70943	CL6731Contig2
GO:0070173	regulation of enamel mineralization	P	1	1333	3	18833	0.0143112	0.0590317	4.70943	comp118277_c0_seq1_B_2
GO:0070367	negative regulation of hepatocyte differentiation	P	1	1333	3	18833	0.0143112	0.0590317	4.70943	CL2Contig744
GO:0070613	regulation of protein processing	P	1	1333	3	18833	0.0143112	0.0590317	4.70943	CL19489Contig1
GO:0070634	transepithelial ammonium transport	P	1	1333	3	18833	0.0143112	0.0590317	4.70943	CL36533Contig1
GO:0070652	HAUS complex	C	1	1333	3	18833	0.0143112	0.0590317	4.70943	CL44476Contig1
GO:0070886	positive regulation of calcineurin-NFAT signaling cascade	P	1	1333	3	18833	0.0143112	0.0590317	4.70943	CL6142Contig3
GO:0071159	NF-kappaB complex	C	1	1333	3	18833	0.0143112	0.0590317	4.70943	CL2738Contig3
GO:0071335	hair follicle cell proliferation	P	1	1333	3	18833	0.0143112	0.0590317	4.70943	comp118277_c0_seq1_B_2
GO:0071437	invadopodium	C	1	1333	3	18833	0.0143112	0.0590317	4.70943	CL2Contig659
GO:0071453	cellular response to oxygen levels	P	1	1333	3	18833	0.0143112	0.0590317	4.70943	CL12764Contig1
GO:0071546	pi-body	C	1	1333	3	18833	0.0143112	0.0590317	4.70943	comp72524_c0_seq6_W_3
GO:0071577	zinc ion transmembrane transport	P	1	1333	3	18833	0.0143112	0.0590317	4.70943	CL31924Contig1
GO:0071732	cellular response to nitric oxide	P	1	1333	3	18833	0.0143112	0.0590317	4.70943	CL81687Contig1
GO:0072383	plus-end-directed vesicle transport along microtubule	P	1	1333	3	18833	0.0143112	0.0590317	4.70943	CL15485Contig1
GO:0086002	cardiac muscle cell action potential involved in contraction	P	1	1333	3	18833	0.0143112	0.0590317	4.70943	CL17Contig10
GO:0090230	regulation of centromere complex assembly	P	1	1333	3	18833	0.0143112	0.0590317	4.70943	CL11329Contig1
GO:0097159	organic cyclic compound binding	F	1	1333	3	18833	0.0143112	0.0590317	4.70943	CL36343Contig1
GO:0097350	neutrophil clearance	P	1	1333	3	18833	0.0143112	0.0590317	4.70943	CL22444Contig1
GO:0097440	apical dendrite	C	1	1333	3	18833	0.0143112	0.0590317	4.70943	CL12050Contig1
GO:2000124	regulation of endocannabinoid signaling pathway	P	1	1333	3	18833	0.0143112	0.0590317	4.70943	CL6510Contig3
GO:2000510	positive regulation of dendritic cell chemotaxis	P	1	1333	3	18833	0.0143112	0.0590317	4.70943	comp40660_c0_seq1_W_3
GO:2001040	positive regulation of cellular response to drug	P	1	1333	3	18833	0.0143112	0.0590317	4.70943	CL90104Contig1
GO:0006306	DNA methylation	P	5	1333	29	18833	0.0144255	0.0594296	2.43591	CL44003Contig1,CL29841Contig1,CL90104Contig1,comp20519_c0_seq1_B_1,CL511Contig3
GO:0001661	conditioned taste aversion	P	2	1333	8	18833	0.0151261	0.0599475	3.53207	CL1331Contig3,CL1331Contig4
GO:0003407	neural retina development	P	2	1333	8	18833	0.0151261	0.0599475	3.53207	comp98171_c0_seq5_W_1,CL1220Contig3
GO:0006287	base-excision repair, gap-filling	P	2	1333	8	18833	0.0151261	0.0599475	3.53207	comp103937_c1_seq1_W_1,CL1298Contig3
GO:0006782	protoporphyrinogen IX biosynthetic process	P	2	1333	8	18833	0.0151261	0.0599475	3.53207	CL52730Contig1,CL17759Contig1
GO:0006941	striated muscle contraction	P	2	1333	8	18833	0.0151261	0.0599475	3.53207	CL1034Contig1,CL22510Contig1
GO:0008420	CTD phosphatase activity	F	2	1333	8	18833	0.0151261	0.0599475	3.53207	CL36284Contig1,comp162354_c2_seq2_B_2
GO:0009967	positive regulation of signal transduction	P	2	1333	8	18833	0.0151261	0.0599475	3.53207	CL80778Contig1,CL42035Contig1
GO:0010867	positive regulation of triglyceride biosynthetic process	P	2	1333	8	18833	0.0151261	0.0599475	3.53207	CL4921Contig2,CL4692Contig1
GO:0010936	negative regulation of macrophage cytokine production	P	2	1333	8	18833	0.0151261	0.0599475	3.53207	CL12107Contig1,CL1485Contig5
GO:0010952	positive regulation of peptidase activity	P	2	1333	8	18833	0.0151261	0.0599475	3.53207	comp150245_c0_seq1_B_2,CL11411Contig1
GO:0017056	structural constituent of nuclear pore	F	2	1333	8	18833	0.0151261	0.0599475	3.53207	CL18170Contig1,comp89299_c0_seq3_W_3
GO:0017166	vinculin binding	F	2	1333	8	18833	0.0151261	0.0599475	3.53207	comp116506_c0_seq27_W_1,CL41Contig3
GO:0021516	dorsal spinal cord development	P	2	1333	8	18833	0.0151261	0.0599475	3.53207	CL26766Contig1,CL26497Contig1
GO:0022407	regulation of cell-cell adhesion	P	2	1333	8	18833	0.0151261	0.0599475	3.53207	CL8296Contig2,CL28875Contig1
GO:0030140	trans-Golgi network transport vesicle	C	2	1333	8	18833	0.0151261	0.0599475	3.53207	comp93049_c0_seq1_W_3,CL7968Contig1
GO:0030502	negative regulation of bone mineralization	P	2	1333	8	18833	0.0151261	0.0599475	3.53207	comp88060_c0_seq1_W_2,CL31486Contig1
GO:0032021	NELF complex	C	2	1333	8	18833	0.0151261	0.0599475	3.53207	CL26214Contig1,comp112136_c0_seq1_W_1
GO:0033539	fatty acid beta-oxidation using acyl-CoA dehydrogenase	P	2	1333	8	18833	0.0151261	0.0599475	3.53207	comp142698_c0_seq1_B_2,comp85422_c0_seq2_W_3
GO:0035339	SPOTS complex	C	2	1333	8	18833	0.0151261	0.0599475	3.53207	comp86976_c0_seq33_W_2,CL2565Contig6
GO:0045780	positive regulation of bone resorption	P	2	1333	8	18833	0.0151261	0.0599475	3.53207	comp88060_c0_seq1_W_2,CL31486Contig1
GO:0048156	tau protein binding	F	2	1333	8	18833	0.0151261	0.0599475	3.53207	CL80778Contig1,CL42035Contig1
GO:0048489	synaptic vesicle transport	P	2	1333	8	18833	0.0151261	0.0599475	3.53207	CL15292Contig1,CL6731Contig2
GO:0050733	RS domain binding	F	2	1333	8	18833	0.0151261	0.0599475	3.53207	CL4344Contig2,comp95833_c2_seq3_B_1
GO:0051247	positive regulation of protein metabolic process	P	2	1333	8	18833	0.0151261	0.0599475	3.53207	CL1Contig167,CL1Contig767
GO:0051534	negative regulation of NFAT protein import into nucleus	P	2	1333	8	18833	0.0151261	0.0599475	3.53207	CL1Contig167,CL1Contig767
GO:0060317	cardiac epithelial to mesenchymal transition	P	2	1333	8	18833	0.0151261	0.0599475	3.53207	CL11881Contig1,CL33303Contig1
GO:0070375	ERK5 cascade	P	2	1333	8	18833	0.0151261	0.0599475	3.53207	CL1Contig167,CL1Contig767
GO:0070849	response to epidermal growth factor	P	2	1333	8	18833	0.0151261	0.0599475	3.53207	comp13542_c0_seq1_W_2,CL81687Contig1
GO:0090181	regulation of cholesterol metabolic process	P	2	1333	8	18833	0.0151261	0.0599475	3.53207	CL9137Contig1,comp85422_c0_seq2_W_3
GO:1900026	positive regulation of substrate adhesion-dependent cell spreading	P	2	1333	8	18833	0.0151261	0.0599475	3.53207	comp13542_c0_seq1_W_2,comp40660_c0_seq1_W_3
GO:2000147	positive regulation of cell motility	P	2	1333	8	18833	0.0151261	0.0599475	3.53207	CL157Contig10,CL30181Contig1
GO:2000301	negative regulation of synaptic vesicle exocytosis	P	2	1333	8	18833	0.0151261	0.0599475	3.53207	comp13542_c0_seq1_W_2,CL26Contig15
GO:0006611	protein export from nucleus	P	6	1333	38	18833	0.0159409	0.0630272	2.23078	CL8005Contig1,comp93953_c0_seq9_W_3,CL31880Contig1,comp40660_c0_seq1_W_3,CL20461Contig1,CL1485Contig5
GO:0046332	SMAD binding	F	6	1333	38	18833	0.0159409	0.0630272	2.23078	comp16485_c0_seq2_W_3,CL51436Contig1,comp105537_c0_seq2_W_1,CL10593Contig2,CL12050Contig1,CL60392Contig1
GO:0042470	melanosome	C	8	1333	56	18833	0.016098	0.0635729	2.01833	comp97383_c0_seq2_B_3,comp164861_c0_seq2_B_2,CL8005Contig1,CL205Contig2,CL2210Contig2,CL27211Contig1,CL11411Contig1,CL5138Contig1
GO:0001932	regulation of protein phosphorylation	P	4	1333	22	18833	0.0168517	0.0662356	2.56878	CL22466Contig2,comp118277_c0_seq1_B_2,CL5161Contig1,CL2Contig198
GO:0006270	DNA replication initiation	P	4	1333	22	18833	0.0168517	0.0662356	2.56878	CL9119Contig2,CL9119Contig1,comp65518_c0_seq1_W_3,CL81161Contig1
GO:0007257	activation of JUN kinase activity	P	4	1333	22	18833	0.0168517	0.0662356	2.56878	CL32411Contig1,comp104913_c0_seq69_B_3,comp79809_c0_seq8_W_2,comp94916_c0_seq53_W_3
GO:0008094	DNA-dependent ATPase activity	F	4	1333	22	18833	0.0168517	0.0662356	2.56878	comp173513_c0_seq9_B_2,CL13829Contig1,CL48812Contig1,CL16078Contig1
GO:0043531	ADP binding	F	5	1333	30	18833	0.0169797	0.0665038	2.35471	CL20557Contig1,CL3365Contig2,comp96433_c0_seq1_B_1,CL7405Contig1,CL43607Contig1
GO:0045668	negative regulation of osteoblast differentiation	P	5	1333	30	18833	0.0169797	0.0665038	2.35471	CL5291Contig2,comp88396_c0_seq2_W_2,comp63791_c0_seq1_W_2,CL34451Contig1,CL16322Contig1
GO:0045787	positive regulation of cell cycle	P	5	1333	30	18833	0.0169797	0.0665038	2.35471	CL36578Contig1,comp40660_c0_seq1_W_3,CL5Contig21,CL7216Contig2,CL12107Contig1
GO:0005829	cytosol	C	116	1333	1367	18833	0.017112	0.0669434	1.19889	CL1977Contig2,CL1Contig167,CL11463Contig2,CL78397Contig1,comp109797_c0_seq6_W_1,comp105087_c0_seq3_B_3,CL20557Contig1,CL18170Contig1,comp96683_c0_seq4_B_3,CL21553Contig1,CL22611Contig1,CL3019Contig2,CL80778Contig1,CL24010Contig1,comp164861_c0_seq2_B_2,CL13441Contig1,comp118277_c0_seq1_B_2,CL4971Contig1,CL8005Contig1,CL89666Contig1,CL1906Contig4,CL1906Contig3,CL440Contig2,CL29861Contig1,CL1034Cont…
GO:0001706	endoderm formation	P	3	1333	15	18833	0.0181522	0.0705166	2.82566	comp76450_c0_seq3_W_2,CL38681Contig1,comp75206_c0_seq1_W_2
GO:0009653	anatomical structure morphogenesis	P	3	1333	15	18833	0.0181522	0.0705166	2.82566	comp105087_c0_seq3_B_3,CL22595Contig1,CL23290Contig2
GO:0019835	cytolysis	P	3	1333	15	18833	0.0181522	0.0705166	2.82566	CL8170Contig1,comp105506_c0_seq12_B_3,comp95848_c0_seq3_W_1
GO:0030534	adult behavior	P	3	1333	15	18833	0.0181522	0.0705166	2.82566	CL1331Contig3,CL1331Contig4,CL36578Contig1
GO:0035327	transcriptionally active chromatin	C	3	1333	15	18833	0.0181522	0.0705166	2.82566	CL69096Contig1,comp80123_c0_seq1_W_3,CL54139Contig1
GO:0072372	primary cilium	C	3	1333	15	18833	0.0181522	0.0705166	2.82566	comp63791_c0_seq1_W_2,CL16322Contig1,CL11846Contig2
GO:0030097	hemopoiesis	P	6	1333	39	18833	0.018275	0.0709113	2.17358	CL2Contig221,CL17888Contig2,CL5291Contig2,CL34451Contig1,CL12107Contig1,CL1251Contig5
GO:0004523	RNA-DNA hybrid ribonuclease activity	F	7	1333	48	18833	0.018443	0.071397	2.06037	CL1Contig410,CL1Contig1040,CL72089Contig1,CL628Contig3,CL1Contig322,CL1Contig138,CL196Contig6
GO:0006338	chromatin remodeling	P	7	1333	48	18833	0.018443	0.071397	2.06037	comp98171_c0_seq5_W_1,CL5291Contig2,CL34451Contig1,CL48812Contig1,CL10Contig14,CL6551Contig1,comp33776_c0_seq1_W_3
GO:0032403	protein complex binding	F	13	1333	107	18833	0.0186263	0.072023	1.71652	comp164861_c0_seq2_B_2,comp14437_c0_seq1_W_2,CL2738Contig3,CL17846Contig1,CL17846Contig2,comp63791_c0_seq1_W_2,CL15141Contig1,comp108384_c0_seq1_W_1,CL2Contig254,CL12559Contig1,CL26Contig15,comp93570_c0_seq1_B_1,CL16322Contig1
GO:0043005	neuron projection	C	16	1333	139	18833	0.0190705	0.0736553	1.62628	CL1906Contig4,CL1906Contig3,CL41Contig17,comp95869_c0_seq1_B_1,CL15876Contig1,CL15876Contig2,CL5747Contig1,comp87566_c0_seq1_B_1,comp13542_c0_seq1_W_2,CL1294Contig6,CL15141Contig1,CL26562Contig1,comp88268_c0_seq4_W_3,CL4267Contig1,CL58166Contig1,CL30Contig11
GO:0042147	retrograde transport, endosome to Golgi	P	5	1333	31	18833	0.0198284	0.0764058	2.27876	CL16779Contig1,CL2Contig602,comp93983_c0_seq3_B_1,CL53587Contig1,CL56109Contig1
GO:0043627	response to estrogen	P	5	1333	31	18833	0.0198284	0.0764058	2.27876	CL1034Contig1,CL22510Contig1,CL26562Contig1,CL11411Contig1,comp75206_c0_seq1_W_2
GO:0001829	trophectodermal cell differentiation	P	4	1333	23	18833	0.0203085	0.077896	2.45709	comp68009_c0_seq1_B_1,CL22539Contig3,CL6385Contig1,CL45034Contig1
GO:0007608	sensory perception of smell	P	4	1333	23	18833	0.0203085	0.077896	2.45709	CL1331Contig3,CL1331Contig4,comp20519_c0_seq1_B_1,CL26392Contig1
GO:0009411	response to UV	P	4	1333	23	18833	0.0203085	0.077896	2.45709	CL1298Contig3,CL5291Contig2,CL34451Contig1,CL2474Contig4
GO:0060037	pharyngeal system development	P	4	1333	23	18833	0.0203085	0.077896	2.45709	comp63791_c0_seq1_W_2,comp59568_c0_seq6_W_3,CL16322Contig1,CL13283Contig1
GO:0007030	Golgi organization	P	7	1333	49	18833	0.0207172	0.0792812	2.01833	comp86375_c0_seq2_W_3,CL9351Contig1,CL205Contig2,comp35282_c0_seq1_W_2,comp27485_c0_seq1_W_3,CL50913Contig1,comp88295_c0_seq1_W_3
GO:0009749	response to glucose	P	7	1333	49	18833	0.0207172	0.0792812	2.01833	CL4921Contig2,CL14185Contig1,CL15801Contig1,CL81687Contig1,CL3830Contig1,comp31159_c0_seq1_W_2,CL1485Contig5
GO:0000079	regulation of cyclin-dependent protein serine/threonine kinase activity	P	6	1333	40	18833	0.0208388	0.0794891	2.11924	comp99603_c0_seq10_B_1,CL13829Contig1,CL341Contig3,CL8757Contig2,comp85492_c0_seq1_W_3,CL23259Contig1
GO:0000795	synaptonemal complex	C	2	1333	9	18833	0.0215099	0.0794891	3.13962	CL13232Contig1,CL18749Contig1
GO:0001961	positive regulation of cytokine-mediated signaling pathway	P	2	1333	9	18833	0.0215099	0.0794891	3.13962	CL12402Contig2,CL54119Contig1
GO:0002467	germinal center formation	P	2	1333	9	18833	0.0215099	0.0794891	3.13962	CL3616Contig1,comp102872_c0_seq9_B_1
GO:0002474	antigen processing and presentation of peptide antigen via MHC class I	P	2	1333	9	18833	0.0215099	0.0794891	3.13962	CL11463Contig2,comp65424_c0_seq1_W_3
GO:0003334	keratinocyte development	P	2	1333	9	18833	0.0215099	0.0794891	3.13962	comp68009_c0_seq1_B_1,CL6385Contig1
GO:0004525	ribonuclease III activity	F	2	1333	9	18833	0.0215099	0.0794891	3.13962	comp118277_c0_seq1_B_2,comp90729_c0_seq6_B_3
GO:0004791	thioredoxin-disulfide reductase activity	F	2	1333	9	18833	0.0215099	0.0794891	3.13962	CL9713Contig1,CL17348Contig1
GO:0004965	G-protein coupled GABA receptor activity	F	2	1333	9	18833	0.0215099	0.0794891	3.13962	comp95869_c0_seq1_B_1,CL1429Contig2
GO:0005078	MAP-kinase scaffold activity	F	2	1333	9	18833	0.0215099	0.0794891	3.13962	comp104913_c0_seq69_B_3,comp94916_c0_seq53_W_3
GO:0006165	nucleoside diphosphate phosphorylation	P	2	1333	9	18833	0.0215099	0.0794891	3.13962	CL92280Contig1,CL56350Contig1
GO:0006487	protein N-linked glycosylation	P	2	1333	9	18833	0.0215099	0.0794891	3.13962	comp85443_c0_seq4_W_3,comp104976_c0_seq6_B_3
GO:0007195	adenylate cyclase-inhibiting dopamine receptor signaling pathway	P	2	1333	9	18833	0.0215099	0.0794891	3.13962	CL61Contig2,CL12050Contig1
GO:0010225	response to UV-C	P	2	1333	9	18833	0.0215099	0.0794891	3.13962	comp73136_c0_seq2_W_3,comp162354_c2_seq2_B_2
GO:0017154	semaphorin receptor activity	F	2	1333	9	18833	0.0215099	0.0794891	3.13962	CL11312Contig1,CL66607Contig1
GO:0019800	peptide cross-linking via chondroitin 4-sulfate glycosaminoglycan	P	2	1333	9	18833	0.0215099	0.0794891	3.13962	CL2824Contig2,CL2824Contig4
GO:0021772	olfactory bulb development	P	2	1333	9	18833	0.0215099	0.0794891	3.13962	CL41043Contig1,CL41785Contig2
GO:0021885	forebrain cell migration	P	2	1333	9	18833	0.0215099	0.0794891	3.13962	CL12402Contig2,CL54119Contig1
GO:0031523	Myb complex	C	2	1333	9	18833	0.0215099	0.0794891	3.13962	CL205Contig2,CL12050Contig1
GO:0032418	lysosome localization	P	2	1333	9	18833	0.0215099	0.0794891	3.13962	CL80778Contig1,CL42035Contig1
GO:0033601	positive regulation of mammary gland epithelial cell proliferation	P	2	1333	9	18833	0.0215099	0.0794891	3.13962	CL38713Contig1,CL33836Contig1
GO:0043068	positive regulation of programmed cell death	P	2	1333	9	18833	0.0215099	0.0794891	3.13962	CL15876Contig1,CL15876Contig2
GO:0043139	5'-3' DNA helicase activity	F	2	1333	9	18833	0.0215099	0.0794891	3.13962	CL5736Contig3,CL5736Contig1
GO:0043277	apoptotic cell clearance	P	2	1333	9	18833	0.0215099	0.0794891	3.13962	CL12402Contig2,CL54119Contig1
GO:0045861	negative regulation of proteolysis	P	2	1333	9	18833	0.0215099	0.0794891	3.13962	CL80778Contig1,CL42035Contig1
GO:0046928	regulation of neurotransmitter secretion	P	2	1333	9	18833	0.0215099	0.0794891	3.13962	CL52730Contig1,CL17759Contig1
GO:0051000	positive regulation of nitric-oxide synthase activity	P	2	1333	9	18833	0.0215099	0.0794891	3.13962	CL54195Contig1,CL4051Contig1
GO:0060761	negative regulation of response to cytokine stimulus	P	2	1333	9	18833	0.0215099	0.0794891	3.13962	CL1Contig167,CL1Contig767
GO:0071549	cellular response to dexamethasone stimulus	P	2	1333	9	18833	0.0215099	0.0794891	3.13962	CL8132Contig3,CL1485Contig5
GO:0071786	endoplasmic reticulum tubular network organization	P	2	1333	9	18833	0.0215099	0.0794891	3.13962	CL13188Contig3,comp78548_c0_seq1_W_2
GO:0071985	multivesicular body sorting pathway	P	2	1333	9	18833	0.0215099	0.0794891	3.13962	comp97383_c0_seq2_B_3,CL27211Contig1
GO:0030308	negative regulation of cell growth	P	13	1333	109	18833	0.0215651	0.0796048	1.68502	CL1835Contig2,CL54398Contig1,CL2Contig744,comp73136_c0_seq2_W_3,comp100647_c0_seq2_B_3,CL12713Contig1,comp12743_c0_seq1_W_3,CL12107Contig1,CL1136Contig6,CL64516Contig1,comp79136_c0_seq2_B_1,CL1485Contig5,comp115262_c0_seq2_B_2
GO:0008233	peptidase activity	F	8	1333	59	18833	0.0221219	0.08148	1.9157	CL3365Contig2,CL11324Contig1,CL3365Contig5,CL9065Contig1,CL3597Contig2,CL7405Contig1,CL3912Contig1,CL7405Contig2
GO:0043433	negative regulation of sequence-specific DNA binding transcription factor activity	P	8	1333	59	18833	0.0221219	0.08148	1.9157	CL40184Contig1,CL5291Contig2,comp63791_c0_seq1_W_2,CL34451Contig1,CL12050Contig1,CL16322Contig1,CL6551Contig1,comp68364_c0_seq1_W_2
GO:0005719	nuclear euchromatin	C	3	1333	16	18833	0.0228755	0.0832178	2.64905	CL46194Contig1,comp12743_c0_seq1_W_3,CL1136Contig6
GO:0010975	regulation of neuron projection development	P	3	1333	16	18833	0.0228755	0.0832178	2.64905	CL4840Contig2,CL57932Contig1,comp93570_c0_seq1_B_1
GO:0016272	prefoldin complex	C	3	1333	16	18833	0.0228755	0.0832178	2.64905	CL11527Contig1,CL11527Contig2,CL46898Contig1
GO:0032402	melanosome transport	P	3	1333	16	18833	0.0228755	0.0832178	2.64905	comp97383_c0_seq2_B_3,CL27211Contig1,CL77874Contig1
GO:0045070	positive regulation of viral genome replication	P	3	1333	16	18833	0.0228755	0.0832178	2.64905	CL104982Contig1,CL28326Contig1,comp88640_c0_seq1_W_3
GO:0045664	regulation of neuron differentiation	P	3	1333	16	18833	0.0228755	0.0832178	2.64905	CL11027Contig1,comp118277_c0_seq1_B_2,comp88979_c0_seq1_B_3
GO:0046969	NAD-dependent histone deacetylase activity (H3-K9 specific)	F	3	1333	16	18833	0.0228755	0.0832178	2.64905	comp12743_c0_seq1_W_3,CL1136Contig6,CL6551Contig1
GO:0071456	cellular response to hypoxia	P	3	1333	16	18833	0.0228755	0.0832178	2.64905	comp12743_c0_seq1_W_3,CL10923Contig1,CL1136Contig6
GO:0005484	SNAP receptor activity	F	6	1333	41	18833	0.0236423	0.0832178	2.06755	CL77053Contig1,CL16779Contig1,CL2Contig602,comp93983_c0_seq3_B_1,CL15Contig23,CL6062Contig2
GO:0035267	NuA4 histone acetyltransferase complex	C	4	1333	24	18833	0.0241977	0.0832178	2.35471	comp54230_c1_seq3_W_3,comp98171_c0_seq5_W_1,CL1786Contig2,CL27421Contig1
GO:0001666	response to hypoxia	P	15	1333	132	18833	0.0242403	0.0832178	1.60549	CL3616Contig1,CL1034Contig1,CL23290Contig2,comp10308_c0_seq1_W_2,CL37041Contig1,comp88396_c0_seq2_W_2,comp82821_c0_seq3_W_2,CL22510Contig1,CL1Contig1017,CL81687Contig1,CL11411Contig1,CL12107Contig1,comp64347_c0_seq2_W_3,CL1485Contig5,CL17788Contig1
GO:0019899	enzyme binding	F	16	1333	143	18833	0.0244725	0.0832178	1.58079	CL15329Contig1,comp35282_c0_seq1_W_2,comp87566_c0_seq1_B_1,CL3239Contig2,comp171255_c1_seq5_B_2,CL2Contig123,comp97708_c0_seq5_W_1,CL41Contig8,comp88640_c0_seq1_W_3,CL18080Contig1,comp150577_c0_seq4_B_2,CL1485Contig5,CL68853Contig1,CL10Contig14,CL6551Contig1,CL511Contig3
GO:0051082	unfolded protein binding	F	11	1333	90	18833	0.0245667	0.0832178	1.72679	comp141750_c0_seq6_B_2,CL17397Contig2,CL5486Contig1,CL11527Contig1,CL11527Contig2,CL5001Contig2,CL2210Contig2,CL18344Contig1,comp150245_c0_seq1_B_2,comp40660_c0_seq1_W_3,CL46898Contig1
GO:0008026	ATP-dependent helicase activity	F	14	1333	122	18833	0.025444	0.0832178	1.62128	comp156298_c0_seq2_B_2,CL66593Contig1,comp89022_c0_seq1_W_3,comp118277_c0_seq1_B_2,comp152880_c0_seq3_B_2,comp89165_c0_seq3_W_2,comp84416_c0_seq1_B_3,comp90729_c0_seq6_B_3,CL30129Contig1,CL9920Contig1,CL5206Contig1,comp162354_c2_seq2_B_2,comp115800_c1_seq1_B_2,CL17060Contig1
GO:0030036	actin cytoskeleton organization	P	14	1333	122	18833	0.025444	0.0832178	1.62128	CL2Contig659,comp107962_c1_seq1_W_1,CL2964Contig2,CL46639Contig1,CL8005Contig1,CL85059Contig1,CL183Contig4,comp52798_c0_seq1_B_3,CL55649Contig1,CL55022Contig1,CL397Contig1,CL27496Contig1,CL5732Contig1,comp94613_c1_seq1_W_3
GO:0016874	ligase activity	F	15	1333	133	18833	0.0258127	0.0832178	1.59342	comp95565_c0_seq1_W_3,CL21553Contig1,CL39319Contig1,CL480Contig3,comp96340_c0_seq1_W_3,CL38490Contig1,CL32Contig8,CL5514Contig1,CL2Contig123,comp90983_c0_seq2_W_2,CL20461Contig1,CL15141Contig1,CL63772Contig1,CL32877Contig2,CL70867Contig1
GO:0005198	structural molecule activity	F	18	1333	166	18833	0.0258915	0.0832178	1.53198	comp33626_c0_seq1_W_2,CL22444Contig1,CL1Contig1040,CL4099Contig1,CL205Contig2,comp103954_c1_seq3_W_1,CL628Contig3,CL1Contig322,comp88640_c0_seq1_W_3,comp102083_c0_seq2_B_1,CL12341Contig1,CL361Contig1,CL40329Contig2,CL196Contig6,CL12527Contig1,CL1374Contig2,comp53077_c0_seq2_W_3,comp96013_c0_seq1_B_1
GO:0019894	kinesin binding	F	5	1333	33	18833	0.0264625	0.0832178	2.14065	CL1294Contig6,comp154541_c0_seq1_B_2,CL15485Contig1,comp104913_c0_seq69_B_3,comp94916_c0_seq53_W_3
GO:0031072	heat shock protein binding	F	5	1333	33	18833	0.0264625	0.0832178	2.14065	CL5001Contig2,CL205Contig2,CL18344Contig1,comp98104_c0_seq4_B_3,CL6551Contig1
GO:0043195	terminal bouton	C	5	1333	33	18833	0.0264625	0.0832178	2.14065	CL1331Contig3,CL1331Contig4,CL12066Contig2,CL43Contig6,CL5732Contig1
GO:0005086	ARF guanyl-nucleotide exchange factor activity	F	6	1333	42	18833	0.0266946	0.0832178	2.01833	CL1Contig664,CL1Contig1042,comp96340_c0_seq1_W_3,comp27485_c0_seq1_W_3,CL55649Contig1,CL55022Contig1
GO:0032355	response to estradiol	P	6	1333	42	18833	0.0266946	0.0832178	2.01833	CL23290Contig2,comp40660_c0_seq1_W_3,comp63791_c0_seq1_W_2,CL1485Contig5,CL16322Contig1,comp33776_c0_seq1_W_3
GO:0040008	regulation of growth	P	6	1333	42	18833	0.0266946	0.0832178	2.01833	comp53483_c0_seq1_W_3,comp98171_c0_seq5_W_1,CL17846Contig1,CL17846Contig2,comp104273_c0_seq3_W_1,CL8055Contig2
GO:0001547	antral ovarian follicle growth	P	1	1333	4	18833	0.0272821	0.0832178	3.53207	CL80250Contig1
GO:0001673	male germ cell nucleus	C	1	1333	4	18833	0.0272821	0.0832178	3.53207	CL13232Contig1
GO:0002066	columnar/cuboidal epithelial cell development	P	1	1333	4	18833	0.0272821	0.0832178	3.53207	comp107962_c1_seq1_W_1
GO:0002142	stereocilia ankle link complex	C	1	1333	4	18833	0.0272821	0.0832178	3.53207	CL4478Contig1
GO:0002230	positive regulation of defense response to virus by host	P	1	1333	4	18833	0.0272821	0.0832178	3.53207	comp82910_c1_seq2_W_3
GO:0002262	myeloid cell homeostasis	P	1	1333	4	18833	0.0272821	0.0832178	3.53207	CL5Contig21
GO:0002318	myeloid progenitor cell differentiation	P	1	1333	4	18833	0.0272821	0.0832178	3.53207	comp13542_c0_seq1_W_2
GO:0003691	double-stranded telomeric DNA binding	F	1	1333	4	18833	0.0272821	0.0832178	3.53207	comp105537_c0_seq2_W_1
GO:0003870	5-aminolevulinate synthase activity	F	1	1333	4	18833	0.0272821	0.0832178	3.53207	CL29322Contig1
GO:0003908	methylated-DNA-[protein]-cysteine S-methyltransferase activity	F	1	1333	4	18833	0.0272821	0.0832178	3.53207	comp105330_c0_seq1_W_1
GO:0003923	GPI-anchor transamidase activity	F	1	1333	4	18833	0.0272821	0.0832178	3.53207	CL6591Contig2
GO:0003934	GTP cyclohydrolase I activity	F	1	1333	4	18833	0.0272821	0.0832178	3.53207	CL54195Contig1
GO:0004301	epoxide hydrolase activity	F	1	1333	4	18833	0.0272821	0.0832178	3.53207	CL9137Contig1
GO:0004305	ethanolamine kinase activity	F	1	1333	4	18833	0.0272821	0.0832178	3.53207	CL8648Contig2
GO:0004308	exo-alpha-sialidase activity	F	1	1333	4	18833	0.0272821	0.0832178	3.53207	CL70849Contig1
GO:0004351	glutamate decarboxylase activity	F	1	1333	4	18833	0.0272821	0.0832178	3.53207	CL24010Contig1
GO:0004445	inositol-polyphosphate 5-phosphatase activity	F	1	1333	4	18833	0.0272821	0.0832178	3.53207	CL257Contig7
GO:0004510	tryptophan 5-monooxygenase activity	F	1	1333	4	18833	0.0272821	0.0832178	3.53207	CL26562Contig1
GO:0004647	phosphoserine phosphatase activity	F	1	1333	4	18833	0.0272821	0.0832178	3.53207	comp58991_c0_seq3_W_2
GO:0004649	poly(ADP-ribose) glycohydrolase activity	F	1	1333	4	18833	0.0272821	0.0832178	3.53207	comp93217_c0_seq7_W_3
GO:0004823	leucine-tRNA ligase activity	F	1	1333	4	18833	0.0272821	0.0832178	3.53207	comp117195_c0_seq1_W_1
GO:0005652	nuclear lamina	C	1	1333	4	18833	0.0272821	0.0832178	3.53207	comp108384_c0_seq1_W_1
GO:0005697	telomerase holoenzyme complex	C	1	1333	4	18833	0.0272821	0.0832178	3.53207	CL30382Contig1
GO:0006090	pyruvate metabolic process	P	1	1333	4	18833	0.0272821	0.0832178	3.53207	CL36002Contig1
GO:0006102	isocitrate metabolic process	P	1	1333	4	18833	0.0272821	0.0832178	3.53207	CL6984Contig1
GO:0006122	mitochondrial electron transport, ubiquinol to cytochrome c	P	1	1333	4	18833	0.0272821	0.0832178	3.53207	CL2Contig254
GO:0006220	pyrimidine nucleotide metabolic process	P	1	1333	4	18833	0.0272821	0.0832178	3.53207	comp60527_c0_seq3_W_3
GO:0006356	regulation of transcription from RNA polymerase I promoter	P	1	1333	4	18833	0.0272821	0.0832178	3.53207	CL82524Contig1
GO:0006405	RNA export from nucleus	P	1	1333	4	18833	0.0272821	0.0832178	3.53207	CL8005Contig1
GO:0006429	leucyl-tRNA aminoacylation	P	1	1333	4	18833	0.0272821	0.0832178	3.53207	comp117195_c0_seq1_W_1
GO:0006516	glycoprotein catabolic process	P	1	1333	4	18833	0.0272821	0.0832178	3.53207	comp52737_c0_seq1_W_2
GO:0006657	CDP-choline pathway	P	1	1333	4	18833	0.0272821	0.0832178	3.53207	CL8648Contig2
GO:0006702	androgen biosynthetic process	P	1	1333	4	18833	0.0272821	0.0832178	3.53207	CL39233Contig2
GO:0006825	copper ion transport	P	1	1333	4	18833	0.0272821	0.0832178	3.53207	CL42366Contig1
GO:0006927	transformed cell apoptotic process	P	1	1333	4	18833	0.0272821	0.0832178	3.53207	comp82412_c0_seq1_W_2
GO:0006949	syncytium formation	P	1	1333	4	18833	0.0272821	0.0832178	3.53207	CL11233Contig2
GO:0006956	complement activation	P	1	1333	4	18833	0.0272821	0.0832178	3.53207	comp74439_c0_seq1_W_1
GO:0006968	cellular defense response	P	1	1333	4	18833	0.0272821	0.0832178	3.53207	CL2738Contig3
GO:0006997	nucleus organization	P	1	1333	4	18833	0.0272821	0.0832178	3.53207	CL11329Contig1
GO:0007253	cytoplasmic sequestering of NF-kappaB	P	1	1333	4	18833	0.0272821	0.0832178	3.53207	CL31279Contig1
GO:0007548	sex differentiation	P	1	1333	4	18833	0.0272821	0.0832178	3.53207	CL30009Contig1
GO:0008073	ornithine decarboxylase inhibitor activity	F	1	1333	4	18833	0.0272821	0.0832178	3.53207	CL56409Contig1
GO:0008173	RNA methyltransferase activity	F	1	1333	4	18833	0.0272821	0.0832178	3.53207	CL2Contig445
GO:0008274	gamma-tubulin ring complex	C	1	1333	4	18833	0.0272821	0.0832178	3.53207	CL53112Contig1
GO:0008467	[heparan sulfate]-glucosamine 3-sulfotransferase 1 activity	F	1	1333	4	18833	0.0272821	0.0832178	3.53207	CL6760Contig1
GO:0008519	ammonium transmembrane transporter activity	F	1	1333	4	18833	0.0272821	0.0832178	3.53207	CL36533Contig1
GO:0008599	protein phosphatase type 1 regulator activity	F	1	1333	4	18833	0.0272821	0.0832178	3.53207	CL77053Contig1
GO:0009048	dosage compensation by inactivation of X chromosome	P	1	1333	4	18833	0.0272821	0.0832178	3.53207	CL1602Contig2
GO:0010002	cardioblast differentiation	P	1	1333	4	18833	0.0272821	0.0832178	3.53207	CL12107Contig1
GO:0010070	zygote asymmetric cell division	P	1	1333	4	18833	0.0272821	0.0832178	3.53207	comp118277_c0_seq1_B_2
GO:0010453	regulation of cell fate commitment	P	1	1333	4	18833	0.0272821	0.0832178	3.53207	CL6731Contig2
GO:0010577	metalloenzyme activator activity	F	1	1333	4	18833	0.0272821	0.0832178	3.53207	comp100647_c0_seq2_B_3
GO:0010828	positive regulation of glucose transport	P	1	1333	4	18833	0.0272821	0.0832178	3.53207	CL25195Contig1
GO:0014044	Schwann cell development	P	1	1333	4	18833	0.0272821	0.0832178	3.53207	CL1Contig993
GO:0014916	regulation of lung blood pressure	P	1	1333	4	18833	0.0272821	0.0832178	3.53207	CL54195Contig1
GO:0015866	ADP transport	P	1	1333	4	18833	0.0272821	0.0832178	3.53207	CL18080Contig1
GO:0015867	ATP transport	P	1	1333	4	18833	0.0272821	0.0832178	3.53207	CL18080Contig1
GO:0016857	racemase and epimerase activity, acting on carbohydrates and derivatives	F	1	1333	4	18833	0.0272821	0.0832178	3.53207	comp76940_c0_seq2_W_1
GO:0018023	peptidyl-lysine trimethylation	P	1	1333	4	18833	0.0272821	0.0832178	3.53207	comp102016_c1_seq22_B_3
GO:0018230	peptidyl-L-cysteine S-palmitoylation	P	1	1333	4	18833	0.0272821	0.0832178	3.53207	CL25195Contig1
GO:0019254	carnitine metabolic process, CoA-linked	P	1	1333	4	18833	0.0272821	0.0832178	3.53207	comp85422_c0_seq2_W_3
GO:0019478	D-amino acid catabolic process	P	1	1333	4	18833	0.0272821	0.0832178	3.53207	comp82693_c0_seq2_W_1
GO:0019509	L-methionine biosynthetic process from methylthioadenosine	P	1	1333	4	18833	0.0272821	0.0832178	3.53207	CL12201Contig1
GO:0019538	protein metabolic process	P	1	1333	4	18833	0.0272821	0.0832178	3.53207	CL56344Contig1
GO:0019871	sodium channel inhibitor activity	F	1	1333	4	18833	0.0272821	0.0832178	3.53207	CL17Contig10
GO:0021520	spinal cord motor neuron cell fate specification	P	1	1333	4	18833	0.0272821	0.0832178	3.53207	CL5296Contig2
GO:0021545	cranial nerve development	P	1	1333	4	18833	0.0272821	0.0832178	3.53207	comp174368_c0_seq12_B_2
GO:0021575	hindbrain morphogenesis	P	1	1333	4	18833	0.0272821	0.0832178	3.53207	CL31705Contig1
GO:0021675	nerve development	P	1	1333	4	18833	0.0272821	0.0832178	3.53207	comp118277_c0_seq1_B_2
GO:0021697	cerebellar cortex formation	P	1	1333	4	18833	0.0272821	0.0832178	3.53207	CL1Contig993
GO:0021785	branchiomotor neuron axon guidance	P	1	1333	4	18833	0.0272821	0.0832178	3.53207	CL32877Contig2
GO:0021986	habenula development	P	1	1333	4	18833	0.0272821	0.0832178	3.53207	CL17788Contig1
GO:0030035	microspike assembly	P	1	1333	4	18833	0.0272821	0.0832178	3.53207	comp105336_c0_seq2_W_1
GO:0030235	nitric-oxide synthase regulator activity	F	1	1333	4	18833	0.0272821	0.0832178	3.53207	CL4051Contig1
GO:0030296	protein tyrosine kinase activator activity	F	1	1333	4	18833	0.0272821	0.0832178	3.53207	comp174368_c0_seq12_B_2
GO:0030549	acetylcholine receptor activator activity	F	1	1333	4	18833	0.0272821	0.0832178	3.53207	CL1Contig993
GO:0031091	platelet alpha granule	C	1	1333	4	18833	0.0272821	0.0832178	3.53207	CL11060Contig1
GO:0031251	PAN complex	C	1	1333	4	18833	0.0272821	0.0832178	3.53207	CL6753Contig1
GO:0031687	A2A adenosine receptor binding	F	1	1333	4	18833	0.0272821	0.0832178	3.53207	comp93570_c0_seq1_B_1
GO:0032049	cardiolipin biosynthetic process	P	1	1333	4	18833	0.0272821	0.0832178	3.53207	CL17888Contig2
GO:0032051	clathrin light chain binding	F	1	1333	4	18833	0.0272821	0.0832178	3.53207	CL11456Contig1
GO:0032411	positive regulation of transporter activity	P	1	1333	4	18833	0.0272821	0.0832178	3.53207	CL90104Contig1
GO:0032464	positive regulation of protein homooligomerization	P	1	1333	4	18833	0.0272821	0.0832178	3.53207	CL5Contig21
GO:0032510	endosome to lysosome transport via multivesicular body sorting pathway	P	1	1333	4	18833	0.0272821	0.0832178	3.53207	CL5065Contig2
GO:0032780	negative regulation of ATPase activity	P	1	1333	4	18833	0.0272821	0.0832178	3.53207	CL17516Contig1
GO:0032854	positive regulation of Rap GTPase activity	P	1	1333	4	18833	0.0272821	0.0832178	3.53207	CL26Contig15
GO:0034421	post-translational protein acetylation	P	1	1333	4	18833	0.0272821	0.0832178	3.53207	CL103222Contig1
GO:0034629	cellular protein complex localization	P	1	1333	4	18833	0.0272821	0.0832178	3.53207	CL8005Contig1
GO:0034720	histone H3-K4 demethylation	P	1	1333	4	18833	0.0272821	0.0832178	3.53207	comp94841_c0_seq1_B_3
GO:0035101	FACT complex	C	1	1333	4	18833	0.0272821	0.0832178	3.53207	CL48013Contig1
GO:0035425	autocrine signaling	P	1	1333	4	18833	0.0272821	0.0832178	3.53207	comp80250_c0_seq2_W_3
GO:0035594	ganglioside binding	F	1	1333	4	18833	0.0272821	0.0832178	3.53207	CL25195Contig1
GO:0036002	pre-mRNA binding	F	1	1333	4	18833	0.0272821	0.0832178	3.53207	CL5206Contig1
GO:0038101	sequestering of nodal from receptor via nodal binding	P	1	1333	4	18833	0.0272821	0.0832178	3.53207	CL22539Contig3
GO:0042312	regulation of vasodilation	P	1	1333	4	18833	0.0272821	0.0832178	3.53207	comp105050_c0_seq1_B_1
GO:0042427	serotonin biosynthetic process	P	1	1333	4	18833	0.0272821	0.0832178	3.53207	CL26562Contig1
GO:0042538	hyperosmotic salinity response	P	1	1333	4	18833	0.0272821	0.0832178	3.53207	CL2363Contig4
GO:0043046	DNA methylation involved in gamete generation	P	1	1333	4	18833	0.0272821	0.0832178	3.53207	comp72524_c0_seq6_W_3
GO:0043532	angiostatin binding	F	1	1333	4	18833	0.0272821	0.0832178	3.53207	CL9439Contig2
GO:0044089	positive regulation of cellular component biogenesis	P	1	1333	4	18833	0.0272821	0.0832178	3.53207	comp97708_c0_seq5_W_1
GO:0044091	membrane biogenesis	P	1	1333	4	18833	0.0272821	0.0832178	3.53207	CL25195Contig1
GO:0044335	canonical Wnt signaling pathway involved in neural crest cell differentiation	P	1	1333	4	18833	0.0272821	0.0832178	3.53207	comp59568_c0_seq6_W_3
GO:0044338	canonical Wnt signaling pathway involved in mesenchymal stem cell differentiation	P	1	1333	4	18833	0.0272821	0.0832178	3.53207	comp80250_c0_seq2_W_3
GO:0044339	canonical Wnt signaling pathway involved in osteoblast differentiation	P	1	1333	4	18833	0.0272821	0.0832178	3.53207	comp80250_c0_seq2_W_3
GO:0044615	nuclear pore nuclear basket	C	1	1333	4	18833	0.0272821	0.0832178	3.53207	CL18170Contig1
GO:0045019	negative regulation of nitric oxide biosynthetic process	P	1	1333	4	18833	0.0272821	0.0832178	3.53207	CL88442Contig1
GO:0045069	regulation of viral genome replication	P	1	1333	4	18833	0.0272821	0.0832178	3.53207	comp118277_c0_seq1_B_2
GO:0045616	regulation of keratinocyte differentiation	P	1	1333	4	18833	0.0272821	0.0832178	3.53207	comp94613_c1_seq1_W_3
GO:0046272	stilbene catabolic process	P	1	1333	4	18833	0.0272821	0.0832178	3.53207	CL9137Contig1
GO:0046732	active induction of host immune response by virus	P	1	1333	4	18833	0.0272821	0.0832178	3.53207	CL1485Contig5
GO:0046839	phospholipid dephosphorylation	P	1	1333	4	18833	0.0272821	0.0832178	3.53207	CL9137Contig1
GO:0047372	acylglycerol lipase activity	F	1	1333	4	18833	0.0272821	0.0832178	3.53207	CL6510Contig3
GO:0048070	regulation of developmental pigmentation	P	1	1333	4	18833	0.0272821	0.0832178	3.53207	CL5Contig21
GO:0048264	determination of ventral identity	P	1	1333	4	18833	0.0272821	0.0832178	3.53207	CL25421Contig2
GO:0048638	regulation of developmental growth	P	1	1333	4	18833	0.0272821	0.0832178	3.53207	CL68853Contig1
GO:0048843	negative regulation of axon extension involved in axon guidance	P	1	1333	4	18833	0.0272821	0.0832178	3.53207	CL41043Contig1
GO:0050482	arachidonic acid secretion	P	1	1333	4	18833	0.0272821	0.0832178	3.53207	CL22444Contig1
GO:0050777	negative regulation of immune response	P	1	1333	4	18833	0.0272821	0.0832178	3.53207	CL1485Contig5
GO:0050778	positive regulation of immune response	P	1	1333	4	18833	0.0272821	0.0832178	3.53207	CL12107Contig1
GO:0050881	musculoskeletal movement	P	1	1333	4	18833	0.0272821	0.0832178	3.53207	CL29337Contig2
GO:0050953	sensory perception of light stimulus	P	1	1333	4	18833	0.0272821	0.0832178	3.53207	CL4478Contig1
GO:0051088	PMA-inducible membrane protein ectodomain proteolysis	P	1	1333	4	18833	0.0272821	0.0832178	3.53207	CL3616Contig1
GO:0051223	regulation of protein transport	P	1	1333	4	18833	0.0272821	0.0832178	3.53207	CL77874Contig1
GO:0051298	centrosome duplication	P	1	1333	4	18833	0.0272821	0.0832178	3.53207	comp94613_c1_seq1_W_3
GO:0051343	positive regulation of cyclic-nucleotide phosphodiesterase activity	P	1	1333	4	18833	0.0272821	0.0832178	3.53207	CL4051Contig1
GO:0051346	negative regulation of hydrolase activity	P	1	1333	4	18833	0.0272821	0.0832178	3.53207	CL75406Contig1
GO:0051560	mitochondrial calcium ion homeostasis	P	1	1333	4	18833	0.0272821	0.0832178	3.53207	comp93570_c0_seq1_B_1
GO:0051573	negative regulation of histone H3-K9 methylation	P	1	1333	4	18833	0.0272821	0.0832178	3.53207	CL1602Contig2
GO:0051574	positive regulation of histone H3-K9 methylation	P	1	1333	4	18833	0.0272821	0.0832178	3.53207	CL1602Contig2
GO:0060028	convergent extension involved in axis elongation	P	1	1333	4	18833	0.0272821	0.0832178	3.53207	comp100647_c0_seq2_B_3
GO:0060124	positive regulation of growth hormone secretion	P	1	1333	4	18833	0.0272821	0.0832178	3.53207	comp52737_c0_seq1_W_2
GO:0060315	negative regulation of ryanodine-sensitive calcium-release channel activity	P	1	1333	4	18833	0.0272821	0.0832178	3.53207	CL4051Contig1
GO:0060364	frontal suture morphogenesis	P	1	1333	4	18833	0.0272821	0.0832178	3.53207	CL1485Contig5
GO:0060413	atrial septum morphogenesis	P	1	1333	4	18833	0.0272821	0.0832178	3.53207	CL8451Contig4
GO:0060463	lung lobe morphogenesis	P	1	1333	4	18833	0.0272821	0.0832178	3.53207	CL6731Contig2
GO:0060523	prostate epithelial cord elongation	P	1	1333	4	18833	0.0272821	0.0832178	3.53207	CL6731Contig2
GO:0060599	lateral sprouting involved in mammary gland duct morphogenesis	P	1	1333	4	18833	0.0272821	0.0832178	3.53207	CL68853Contig1
GO:0060664	epithelial cell proliferation involved in salivary gland morphogenesis	P	1	1333	4	18833	0.0272821	0.0832178	3.53207	CL6731Contig2
GO:0060685	regulation of prostatic bud formation	P	1	1333	4	18833	0.0272821	0.0832178	3.53207	CL68853Contig1
GO:0060748	tertiary branching involved in mammary gland duct morphogenesis	P	1	1333	4	18833	0.0272821	0.0832178	3.53207	CL68853Contig1
GO:0060916	mesenchymal cell proliferation involved in lung development	P	1	1333	4	18833	0.0272821	0.0832178	3.53207	CL6731Contig2
GO:0061185	negative regulation of dermatome development	P	1	1333	4	18833	0.0272821	0.0832178	3.53207	comp100647_c0_seq2_B_3
GO:0061198	fungiform papilla formation	P	1	1333	4	18833	0.0272821	0.0832178	3.53207	CL6551Contig1
GO:0070095	fructose-6-phosphate binding	F	1	1333	4	18833	0.0272821	0.0832178	3.53207	CL3830Contig1
GO:0070181	small ribosomal subunit rRNA binding	F	1	1333	4	18833	0.0272821	0.0832178	3.53207	CL56409Contig1
GO:0070257	positive regulation of mucus secretion	P	1	1333	4	18833	0.0272821	0.0832178	3.53207	comp105050_c0_seq1_B_1
GO:0070401	NADP+ binding	F	1	1333	4	18833	0.0272821	0.0832178	3.53207	comp76842_c0_seq5_W_2
GO:0071028	nuclear mRNA surveillance	P	1	1333	4	18833	0.0272821	0.0832178	3.53207	CL69096Contig1
GO:0071392	cellular response to estradiol stimulus	P	1	1333	4	18833	0.0272821	0.0832178	3.53207	CL12764Contig1
GO:0071586	CAAX-box protein processing	P	1	1333	4	18833	0.0272821	0.0832178	3.53207	CL29453Contig1
GO:0071595	Nem1-Spo7 phosphatase complex	C	1	1333	4	18833	0.0272821	0.0832178	3.53207	CL4692Contig1
GO:0072102	glomerulus morphogenesis	P	1	1333	4	18833	0.0272821	0.0832178	3.53207	comp105336_c0_seq2_W_1
GO:0072160	nephron tubule epithelial cell differentiation	P	1	1333	4	18833	0.0272821	0.0832178	3.53207	comp105336_c0_seq2_W_1
GO:0090128	regulation of synapse maturation	P	1	1333	4	18833	0.0272821	0.0832178	3.53207	comp93570_c0_seq1_B_1
GO:0090267	positive regulation of mitotic cell cycle spindle assembly checkpoint	P	1	1333	4	18833	0.0272821	0.0832178	3.53207	CL13441Contig1
GO:0090284	positive regulation of protein glycosylation in Golgi	P	1	1333	4	18833	0.0272821	0.0832178	3.53207	comp27485_c0_seq1_W_3
GO:0090399	replicative senescence	P	1	1333	4	18833	0.0272821	0.0832178	3.53207	CL30382Contig1
GO:1990077	primosome complex	C	1	1333	4	18833	0.0272821	0.0832178	3.53207	CL8782Contig1
GO:2000212	negative regulation of glutamate metabolic process	P	1	1333	4	18833	0.0272821	0.0832178	3.53207	CL1294Contig6
GO:2000249	regulation of actin cytoskeleton reorganization	P	1	1333	4	18833	0.0272821	0.0832178	3.53207	CL30181Contig1
GO:2000271	positive regulation of fibroblast apoptotic process	P	1	1333	4	18833	0.0272821	0.0832178	3.53207	CL5Contig21
GO:2001013	epithelial cell proliferation involved in renal tubule morphogenesis	P	1	1333	4	18833	0.0272821	0.0832178	3.53207	comp105336_c0_seq2_W_1
GO:2001020	regulation of response to DNA damage stimulus	P	1	1333	4	18833	0.0272821	0.0832178	3.53207	CL8132Contig3
GO:2001054	negative regulation of mesenchymal cell apoptotic process	P	1	1333	4	18833	0.0272821	0.0832178	3.53207	CL6Contig28
GO:2001214	positive regulation of vasculogenesis	P	1	1333	4	18833	0.0272821	0.0832178	3.53207	CL26Contig15
GO:0031965	nuclear membrane	C	12	1333	102	18833	0.0276896	0.0843838	1.66215	CL18170Contig1,CL2585Contig3,CL57411Contig1,comp89299_c0_seq3_W_3,CL54195Contig1,CL1Contig464,comp22869_c0_seq1_B_1,CL4692Contig1,CL3877Contig3,CL60667Contig1,comp71863_c0_seq6_W_2,CL3877Contig4
GO:0005794	Golgi apparatus	C	45	1333	487	18833	0.0278125	0.0846809	1.30549	CL1509Contig1,CL2Contig635,comp97383_c0_seq2_B_3,CL1331Contig3,CL1331Contig4,CL12066Contig2,CL16779Contig1,CL88442Contig1,CL27717Contig1,CL41Contig17,CL666Contig4,comp35282_c0_seq1_W_2,comp96340_c0_seq1_W_3,CL6731Contig2,CL27211Contig1,CL85059Contig1,CL7435Contig1,CL24144Contig1,comp92973_c0_seq2_W_3,CL9137Contig1,comp87318_c0_seq3_B_1,CL2Contig123,CL751Contig1,CL257Contig7,comp13510_c0_seq1_W_1,…
GO:0001975	response to amphetamine	P	3	1333	17	18833	0.0282783	0.0849366	2.49323	CL61Contig2,CL4051Contig1,CL17788Contig1
GO:0003950	NAD+ ADP-ribosyltransferase activity	F	3	1333	17	18833	0.0282783	0.0849366	2.49323	comp66093_c0_seq1_W_3,comp78301_c0_seq1_W_2,comp100315_c0_seq1_B_1
GO:0005100	Rho GTPase activator activity	F	3	1333	17	18833	0.0282783	0.0849366	2.49323	CL78397Contig1,CL46194Contig1,CL5732Contig1
GO:0005720	nuclear heterochromatin	C	3	1333	17	18833	0.0282783	0.0849366	2.49323	comp12743_c0_seq1_W_3,CL1136Contig6,CL54139Contig1
GO:0007565	female pregnancy	P	3	1333	17	18833	0.0282783	0.0849366	2.49323	comp20519_c0_seq1_B_1,CL28959Contig1,CL1485Contig5
GO:0008630	intrinsic apoptotic signaling pathway in response to DNA damage	P	3	1333	17	18833	0.0282783	0.0849366	2.49323	CL13232Contig1,comp98390_c0_seq5_B_3,CL8132Contig3
GO:0016575	histone deacetylation	P	3	1333	17	18833	0.0282783	0.0849366	2.49323	CL44003Contig1,CL80778Contig1,CL42035Contig1
GO:0031434	mitogen-activated protein kinase kinase binding	F	3	1333	17	18833	0.0282783	0.0849366	2.49323	comp13542_c0_seq1_W_2,comp104913_c0_seq69_B_3,comp94916_c0_seq53_W_3
GO:0032570	response to progesterone	P	3	1333	17	18833	0.0282783	0.0849366	2.49323	CL2738Contig3,CL12107Contig1,CL1485Contig5
GO:0032777	Piccolo NuA4 histone acetyltransferase complex	C	3	1333	17	18833	0.0282783	0.0849366	2.49323	CL17846Contig1,CL17846Contig2,comp104273_c0_seq3_W_1
GO:0060068	vagina development	P	3	1333	17	18833	0.0282783	0.0849366	2.49323	CL15329Contig1,CL12402Contig2,CL54119Contig1
GO:0060170	ciliary membrane	C	3	1333	17	18833	0.0282783	0.0849366	2.49323	CL13789Contig2,comp108384_c0_seq1_W_1,CL10173Contig1
GO:0060389	pathway-restricted SMAD protein phosphorylation	P	3	1333	17	18833	0.0282783	0.0849366	2.49323	CL51436Contig1,CL12107Contig1,CL1485Contig5
GO:0070016	armadillo repeat domain binding	F	3	1333	17	18833	0.0282783	0.0849366	2.49323	comp173513_c0_seq9_B_2,comp14437_c0_seq1_W_2,CL16078Contig1
GO:0071479	cellular response to ionizing radiation	P	3	1333	17	18833	0.0282783	0.0849366	2.49323	comp82412_c0_seq1_W_2,comp12743_c0_seq1_W_3,CL1136Contig6
GO:0005801	cis-Golgi network	C	4	1333	25	18833	0.0285351	0.0849937	2.26053	comp86375_c0_seq2_W_3,CL9351Contig1,CL16766Contig1,comp88295_c0_seq1_W_3
GO:0007623	circadian rhythm	P	4	1333	25	18833	0.0285351	0.0849937	2.26053	CL81687Contig1,CL5206Contig1,CL26562Contig1,CL60667Contig1
GO:0008406	gonad development	P	4	1333	25	18833	0.0285351	0.0849937	2.26053	comp80250_c0_seq2_W_3,CL2Contig744,CL12107Contig1,CL2704Contig1
GO:0036342	post-anal tail morphogenesis	P	4	1333	25	18833	0.0285351	0.0849937	2.26053	comp100647_c0_seq2_B_3,CL885Contig3,CL24066Contig1,CL24066Contig2
GO:0043124	negative regulation of I-kappaB kinase/NF-kappaB signaling	P	4	1333	25	18833	0.0285351	0.0849937	2.26053	CL200Contig3,comp12743_c0_seq1_W_3,comp150577_c0_seq4_B_2,CL1136Contig6
GO:0048286	lung alveolus development	P	4	1333	25	18833	0.0285351	0.0849937	2.26053	comp80250_c0_seq2_W_3,CL6731Contig2,comp104913_c0_seq69_B_3,comp94916_c0_seq53_W_3
GO:0097191	extrinsic apoptotic signaling pathway	P	4	1333	25	18833	0.0285351	0.0849937	2.26053	CL200Contig3,CL12107Contig1,CL59440Contig1,CL1485Contig5
GO:0000183	chromatin silencing at rDNA	P	2	1333	10	18833	0.0291378	0.0849937	2.82566	comp12743_c0_seq1_W_3,CL1136Contig6
GO:0000445	THO complex part of transcription export complex	C	2	1333	10	18833	0.0291378	0.0849937	2.82566	CL14861Contig1,comp79712_c0_seq1_B_3
GO:0000460	maturation of 5.8S rRNA	P	2	1333	10	18833	0.0291378	0.0849937	2.82566	CL69096Contig1,comp84416_c0_seq1_B_3
GO:0005677	chromatin silencing complex	C	2	1333	10	18833	0.0291378	0.0849937	2.82566	comp12743_c0_seq1_W_3,CL1136Contig6
GO:0006491	N-glycan processing	P	2	1333	10	18833	0.0291378	0.0849937	2.82566	CL25600Contig1,CL5138Contig1
GO:0007076	mitotic chromosome condensation	P	2	1333	10	18833	0.0291378	0.0849937	2.82566	CL18798Contig2,comp47787_c0_seq3_B_3
GO:0008432	JUN kinase binding	F	2	1333	10	18833	0.0291378	0.0849937	2.82566	comp104913_c0_seq69_B_3,comp94916_c0_seq53_W_3
GO:0009536	plastid	C	2	1333	10	18833	0.0291378	0.0849937	2.82566	CL3365Contig3,CL28035Contig1
GO:0010763	positive regulation of fibroblast migration	P	2	1333	10	18833	0.0291378	0.0849937	2.82566	comp88148_c0_seq1_W_2,CL1485Contig5
GO:0015935	small ribosomal subunit	C	2	1333	10	18833	0.0291378	0.0849937	2.82566	CL21088Contig1,comp160559_c0_seq4_B_2
GO:0022408	negative regulation of cell-cell adhesion	P	2	1333	10	18833	0.0291378	0.0849937	2.82566	CL8757Contig2,CL1485Contig5
GO:0030126	COPI vesicle coat	C	2	1333	10	18833	0.0291378	0.0849937	2.82566	CL16766Contig1,comp102083_c0_seq2_B_1
GO:0030132	clathrin coat of coated pit	C	2	1333	10	18833	0.0291378	0.0849937	2.82566	CL205Contig2,comp53077_c0_seq2_W_3
GO:0031852	mu-type opioid receptor binding	F	2	1333	10	18833	0.0291378	0.0849937	2.82566	comp20519_c0_seq1_B_1,CL12050Contig1
GO:0032859	activation of Ral GTPase activity	P	2	1333	10	18833	0.0291378	0.0849937	2.82566	CL3019Contig2,CL157Contig10
GO:0034115	negative regulation of heterotypic cell-cell adhesion	P	2	1333	10	18833	0.0291378	0.0849937	2.82566	CL1Contig167,CL1Contig767
GO:0034453	microtubule anchoring	P	2	1333	10	18833	0.0291378	0.0849937	2.82566	comp93840_c0_seq2_B_1,comp68364_c0_seq1_W_2
GO:0035066	positive regulation of histone acetylation	P	2	1333	10	18833	0.0291378	0.0849937	2.82566	CL85285Contig1,CL1485Contig5
GO:0040015	negative regulation of multicellular organism growth	P	2	1333	10	18833	0.0291378	0.0849937	2.82566	comp63791_c0_seq1_W_2,CL16322Contig1
GO:0043518	negative regulation of DNA damage response, signal transduction by p53 class mediator	P	2	1333	10	18833	0.0291378	0.0849937	2.82566	comp12743_c0_seq1_W_3,CL1136Contig6
GO:0043616	keratinocyte proliferation	P	2	1333	10	18833	0.0291378	0.0849937	2.82566	comp63791_c0_seq1_W_2,CL16322Contig1
GO:0045499	chemorepellent activity	F	2	1333	10	18833	0.0291378	0.0849937	2.82566	CL8296Contig2,CL41043Contig1
GO:0060391	positive regulation of SMAD protein import into nucleus	P	2	1333	10	18833	0.0291378	0.0849937	2.82566	comp16485_c0_seq2_W_3,CL1485Contig5
GO:0071556	integral component of lumenal side of endoplasmic reticulum membrane	C	2	1333	10	18833	0.0291378	0.0849937	2.82566	CL11463Contig2,comp65424_c0_seq1_W_3
GO:0080008	Cul4-RING E3 ubiquitin ligase complex	C	2	1333	10	18833	0.0291378	0.0849937	2.82566	CL46040Contig1,CL23715Contig1
GO:0097178	ruffle assembly	P	2	1333	10	18833	0.0291378	0.0849937	2.82566	comp88148_c0_seq1_W_2,CL257Contig7
GO:0001764	neuron migration	P	15	1333	135	18833	0.0291846	0.0850559	1.56981	CL15329Contig1,CL12402Contig2,comp107019_c0_seq2_B_2,CL57932Contig1,CL37477Contig1,CL1Contig993,CL31440Contig2,CL12713Contig1,CL885Contig3,CL54119Contig1,comp101118_c0_seq1_B_1,CL18368Contig1,CL64516Contig1,comp93570_c0_seq1_B_1,CL17788Contig1
GO:0050660	flavin adenine dinucleotide binding	F	12	1333	103	18833	0.0297148	0.0865255	1.64601	CL9713Contig1,CL38515Contig1,CL17348Contig1,CL52730Contig1,CL14610Contig1,CL17759Contig1,comp166757_c0_seq1_B_2,comp142698_c0_seq1_B_2,CL487Contig3,CL73751Contig1,comp85422_c0_seq2_W_3,comp105615_c0_seq4_W_1
GO:0021987	cerebral cortex development	P	6	1333	43	18833	0.0300043	0.0872925	1.97139	comp118277_c0_seq1_B_2,CL37477Contig1,comp68009_c0_seq1_B_1,CL7833Contig2,CL6385Contig1,CL18368Contig1
GO:0001942	hair follicle development	P	5	1333	34	18833	0.0302716	0.0879166	2.07769	comp68009_c0_seq1_B_1,CL2738Contig3,comp97708_c0_seq5_W_1,CL885Contig3,CL6385Contig1
GO:0045765	regulation of angiogenesis	P	5	1333	34	18833	0.0302716	0.0879166	2.07769	CL1Contig167,CL11312Contig1,CL1Contig767,CL10183Contig1,CL66607Contig1
GO:0050680	negative regulation of epithelial cell proliferation	P	8	1333	63	18833	0.0324571	0.0941821	1.79407	CL15329Contig1,comp105336_c0_seq2_W_1,comp100647_c0_seq2_B_3,comp63791_c0_seq1_W_2,CL12107Contig1,CL1485Contig5,CL68853Contig1,CL16322Contig1
GO:0006278	RNA-dependent DNA replication	P	11	1333	94	18833	0.0331648	0.0961519	1.65331	CL1Contig410,CL2Contig110,CL2Contig427,CL50886Contig1,CL28035Contig1,CL1Contig1040,CL98847Contig1,CL628Contig3,CL1Contig322,CL1Contig138,CL196Contig6
GO:0002576	platelet degranulation	P	4	1333	26	18833	0.0333342	0.0963918	2.17358	CL1034Contig1,CL12050Contig1,CL4051Contig1,CL1485Contig5
GO:0005758	mitochondrial intermembrane space	C	4	1333	26	18833	0.0333342	0.0963918	2.17358	CL52730Contig1,CL17759Contig1,CL41117Contig1,CL25635Contig1
GO:0042771	intrinsic apoptotic signaling pathway in response to DNA damage by p53 class mediator	P	4	1333	26	18833	0.0333342	0.0963918	2.17358	comp12743_c0_seq1_W_3,comp22869_c0_seq1_B_1,CL1136Contig6,CL29167Contig1
GO:0032154	cleavage furrow	C	6	1333	44	18833	0.0335793	0.0969327	1.92658	CL22912Contig1,CL77874Contig1,CL5291Contig2,comp82412_c0_seq1_W_2,CL34451Contig1,CL10173Contig1
GO:0034162	toll-like receptor 9 signaling pathway	P	6	1333	44	18833	0.0335793	0.0969327	1.92658	CL1Contig167,CL440Contig2,CL1Contig767,CL2738Contig3,CL32411Contig1,CL78286Contig1
GO:0004176	ATP-dependent peptidase activity	F	3	1333	18	18833	0.0343754	0.0983445	2.35471	CL1760Contig4,comp150245_c0_seq1_B_2,CL715Contig1
GO:0005671	Ada2/Gcn5/Ada3 transcription activator complex	C	3	1333	18	18833	0.0343754	0.0983445	2.35471	CL1920Contig2,CL6592Contig1,CL2Contig198
GO:0030133	transport vesicle	C	3	1333	18	18833	0.0343754	0.0983445	2.35471	comp20519_c0_seq1_B_1,CL5747Contig1,CL77874Contig1
GO:0032467	positive regulation of cytokinesis	P	3	1333	18	18833	0.0343754	0.0983445	2.35471	CL2434Contig1,CL7157Contig2,CL19366Contig1
GO:0035162	embryonic hemopoiesis	P	3	1333	18	18833	0.0343754	0.0983445	2.35471	CL90104Contig1,CL1344Contig6,comp83320_c0_seq2_W_3
GO:0043278	response to morphine	P	3	1333	18	18833	0.0343754	0.0983445	2.35471	CL41Contig17,CL2738Contig3,CL1729Contig2
GO:0046849	bone remodeling	P	3	1333	18	18833	0.0343754	0.0983445	2.35471	comp88060_c0_seq1_W_2,CL31486Contig1,CL41785Contig2
GO:0071526	semaphorin-plexin signaling pathway	P	3	1333	18	18833	0.0343754	0.0983445	2.35471	CL11312Contig1,CL66607Contig1,comp101118_c0_seq1_B_1
GO:0003725	double-stranded RNA binding	F	5	1333	35	18833	0.0344221	0.0983445	2.01833	comp109797_c0_seq6_W_1,comp118277_c0_seq1_B_2,CL1939Contig2,CL14097Contig1,comp90729_c0_seq6_B_3
GO:0005246	calcium channel regulator activity	F	5	1333	35	18833	0.0344221	0.0983445	2.01833	comp128300_c0_seq1_B_1,CL1331Contig3,CL1331Contig4,CL54806Contig1,comp59143_c0_seq1_B_3
GO:0043014	alpha-tubulin binding	F	5	1333	35	18833	0.0344221	0.0983445	2.01833	CL12066Contig2,CL80778Contig1,CL57932Contig1,CL4032Contig2,CL42035Contig1
GO:0070491	repressing transcription factor binding	F	5	1333	35	18833	0.0344221	0.0983445	2.01833	CL42913Contig1,CL33836Contig1,CL2738Contig3,CL17846Contig1,CL17846Contig2
GO:0043234	protein complex	C	15	1333	138	18833	0.0348389	0.0994504	1.53568	CL18284Contig1,CL529Contig5,CL1331Contig3,CL1331Contig4,comp164861_c0_seq2_B_2,CL2Contig221,CL1034Contig1,CL54195Contig1,CL77874Contig1,CL22510Contig1,comp100165_c0_seq6_B_1,CL17516Contig1,comp108384_c0_seq1_W_1,CL68853Contig1,comp109584_c1_seq4_W_1
GO:0008017	microtubule binding	F	19	1333	183	18833	0.0349477	0.0996757	1.46687	comp104163_c0_seq1_W_1,CL80778Contig1,CL57932Contig1,CL5Contig27,CL2356Contig2,CL15292Contig1,CL15876Contig1,CL15876Contig2,CL25195Contig1,CL21942Contig1,CL5Contig21,CL22007Contig1,CL4Contig42,comp74076_c0_seq1_W_2,CL28355Contig1,comp60371_c0_seq2_W_2,comp102455_c0_seq1_B_1,CL42035Contig1,comp68364_c0_seq1_W_2
GO:0008270	zinc ion binding	F	138	1333	1696	18833	0.0354098	0.100907	1.14959	CL25167Contig1,CL1Contig410,CL66593Contig1,CL12659Contig2,CL38713Contig1,CL44003Contig1,CL9495Contig3,CL15329Contig1,CL19221Contig1,CL628Contig7,CL9198Contig1,CL12284Contig1,CL21553Contig1,comp130118_c0_seq1_B_2,CL2Contig675,CL80778Contig1,comp109303_c0_seq2_B_1,comp107019_c0_seq2_B_2,comp117016_c0_seq1_W_1,CL3365Contig3,CL3365Contig2,CL38852Contig1,CL1728Contig1,CL50886Contig1,CL7727Contig2,comp…
GO:0048011	neurotrophin TRK receptor signaling pathway	P	12	1333	106	18833	0.0364339	0.103737	1.59943	CL1Contig167,CL440Contig2,CL1Contig767,comp174368_c0_seq12_B_2,CL2738Contig3,comp13542_c0_seq1_W_2,CL80250Contig1,CL60667Contig1,CL4051Contig1,CL26Contig15,comp148151_c0_seq5_B_2,CL6551Contig1
GO:0006869	lipid transport	P	6	1333	45	18833	0.0374267	0.106473	1.88377	CL12748Contig1,comp83641_c0_seq2_W_3,CL2028Contig3,CL4812Contig2,CL53587Contig1,CL56109Contig1
GO:0003149	membranous septum morphogenesis	P	2	1333	11	18833	0.0379989	0.10669	2.56878	comp80250_c0_seq2_W_3,CL6731Contig2
GO:0006924	activation-induced cell death of T cells	P	2	1333	11	18833	0.0379989	0.10669	2.56878	CL12107Contig1,CL59440Contig1
GO:0007435	salivary gland morphogenesis	P	2	1333	11	18833	0.0379989	0.10669	2.56878	CL12107Contig1,CL1485Contig5
GO:0008544	epidermis development	P	2	1333	11	18833	0.0379989	0.10669	2.56878	comp63791_c0_seq1_W_2,CL16322Contig1
GO:0010906	regulation of glucose metabolic process	P	2	1333	11	18833	0.0379989	0.10669	2.56878	comp12743_c0_seq1_W_3,CL1136Contig6
GO:0030130	clathrin coat of trans-Golgi network vesicle	C	2	1333	11	18833	0.0379989	0.10669	2.56878	CL205Contig2,comp53077_c0_seq2_W_3
GO:0032331	negative regulation of chondrocyte differentiation	P	2	1333	11	18833	0.0379989	0.10669	2.56878	comp88060_c0_seq1_W_2,CL31486Contig1
GO:0032589	neuron projection membrane	C	2	1333	11	18833	0.0379989	0.10669	2.56878	comp80250_c0_seq2_W_3,CL2Contig744
GO:0043267	negative regulation of potassium ion transport	P	2	1333	11	18833	0.0379989	0.10669	2.56878	CL52730Contig1,CL17759Contig1
GO:0046513	ceramide biosynthetic process	P	2	1333	11	18833	0.0379989	0.10669	2.56878	CL3877Contig3,CL3877Contig4
GO:0051001	negative regulation of nitric-oxide synthase activity	P	2	1333	11	18833	0.0379989	0.10669	2.56878	CL88442Contig1,CL18922Contig1
GO:0071044	histone mRNA catabolic process	P	2	1333	11	18833	0.0379989	0.10669	2.56878	comp95873_c0_seq1_B_3,CL69096Contig1
GO:0072546	ER membrane protein complex	C	2	1333	11	18833	0.0379989	0.10669	2.56878	comp76935_c0_seq1_W_3,CL18519Contig2
GO:0085029	extracellular matrix assembly	P	2	1333	11	18833	0.0379989	0.10669	2.56878	CL2Contig708,CL1485Contig5
GO:0090314	positive regulation of protein targeting to membrane	P	2	1333	11	18833	0.0379989	0.10669	2.56878	CL157Contig10,CL1Contig993
GO:0000980	RNA polymerase II distal enhancer sequence-specific DNA binding	F	4	1333	27	18833	0.0386053	0.10669	2.09308	CL46194Contig1,comp68009_c0_seq1_B_1,CL6385Contig1,CL617Contig5
GO:0001085	RNA polymerase II transcription factor binding	F	4	1333	27	18833	0.0386053	0.10669	2.09308	comp94841_c0_seq1_B_3,comp90284_c1_seq2_W_2,CL68853Contig1,CL805Contig4
GO:0002020	protease binding	F	4	1333	27	18833	0.0386053	0.10669	2.09308	CL440Contig2,CL200Contig3,CL1034Contig1,CL22510Contig1
GO:0008033	tRNA processing	P	4	1333	27	18833	0.0386053	0.10669	2.09308	CL10897Contig1,CL39489Contig1,CL5890Contig3,CL7173Contig1
GO:0042177	negative regulation of protein catabolic process	P	4	1333	27	18833	0.0386053	0.10669	2.09308	CL38713Contig1,CL2738Contig3,CL12050Contig1,CL32877Contig2
GO:0043010	camera-type eye development	P	4	1333	27	18833	0.0386053	0.10669	2.09308	CL1835Contig2,CL13789Contig2,comp79136_c0_seq2_B_1,comp115262_c0_seq2_B_2
GO:0007204	positive regulation of cytosolic calcium ion concentration	P	5	1333	36	18833	0.0389225	0.10669	1.96226	CL11463Contig2,comp65424_c0_seq1_W_3,CL52730Contig1,CL17759Contig1,CL2363Contig4
GO:0051592	response to calcium ion	P	5	1333	36	18833	0.0389225	0.10669	1.96226	CL25402Contig1,CL41Contig8,CL26562Contig1,CL45095Contig1,CL11060Contig1
GO:0005547	phosphatidylinositol-3,4,5-trisphosphate binding	F	3	1333	19	18833	0.0411751	0.10669	2.23078	CL257Contig7,comp97800_c0_seq2_B_3,CL3420Contig3
GO:0006921	cellular component disassembly involved in execution phase of apoptosis	P	3	1333	19	18833	0.0411751	0.10669	2.23078	CL11463Contig2,comp65424_c0_seq1_W_3,comp90472_c1_seq9_W_3
GO:0010977	negative regulation of neuron projection development	P	3	1333	19	18833	0.0411751	0.10669	2.23078	CL25600Contig1,CL257Contig7,CL6551Contig1
GO:0016079	synaptic vesicle exocytosis	P	3	1333	19	18833	0.0411751	0.10669	2.23078	comp94373_c1_seq3_W_3,CL1Contig993,CL25402Contig1
GO:0016485	protein processing	P	3	1333	19	18833	0.0411751	0.10669	2.23078	CL24144Contig1,comp63791_c0_seq1_W_2,CL16322Contig1
GO:0030879	mammary gland development	P	3	1333	19	18833	0.0411751	0.10669	2.23078	CL651Contig2,CL5Contig21,CL5309Contig1
GO:0031100	organ regeneration	P	3	1333	19	18833	0.0411751	0.10669	2.23078	CL23290Contig2,CL54119Contig1,CL1485Contig5
GO:0031648	protein destabilization	P	3	1333	19	18833	0.0411751	0.10669	2.23078	comp12743_c0_seq1_W_3,CL5161Contig1,CL1136Contig6
GO:0032456	endocytic recycling	P	3	1333	19	18833	0.0411751	0.10669	2.23078	comp93049_c0_seq1_W_3,CL7968Contig1,CL29272Contig1
GO:0042416	dopamine biosynthetic process	P	3	1333	19	18833	0.0411751	0.10669	2.23078	CL54195Contig1,CL12107Contig1,CL17788Contig1
GO:0051537	2 iron, 2 sulfur cluster binding	F	3	1333	19	18833	0.0411751	0.10669	2.23078	CL18284Contig1,CL32308Contig1,CL75339Contig1
GO:0044281	small molecule metabolic process	P	12	1333	108	18833	0.0414749	0.10669	1.56981	CL26421Contig1,CL16492Contig1,CL18170Contig1,CL1298Contig3,CL23290Contig2,CL52730Contig1,CL17759Contig1,CL22539Contig3,CL18922Contig1,comp64347_c0_seq2_W_3,comp90014_c0_seq3_W_3,comp148841_c0_seq3_B_2
GO:0017148	negative regulation of translation	P	6	1333	46	18833	0.0415526	0.10669	1.84282	comp105087_c0_seq3_B_3,CL1835Contig2,comp40660_c0_seq1_W_3,CL19489Contig1,comp79136_c0_seq2_B_1,comp115262_c0_seq2_B_2
GO:0006915	apoptotic process	P	23	1333	234	18833	0.0430709	0.10669	1.38868	CL1Contig167,comp118277_c0_seq1_B_2,comp33626_c0_seq1_W_2,CL89666Contig1,CL1906Contig4,CL1906Contig3,CL37477Contig1,CL1Contig767,CL49465Contig1,CL13188Contig3,CL6731Contig2,CL32411Contig1,comp52798_c0_seq1_B_3,CL12713Contig1,CL7405Contig1,comp73093_c0_seq4_W_3,CL6142Contig3,comp79809_c0_seq8_W_2,CL60667Contig1,CL18368Contig1,CL58166Contig1,CL1729Contig2,comp148841_c0_seq3_B_2
GO:0000090	mitotic anaphase	P	1	1333	5	18833	0.043354	0.10669	2.82566	comp84291_c0_seq1_W_1
GO:0000276	mitochondrial proton-transporting ATP synthase complex, coupling factor F(o)	C	1	1333	5	18833	0.043354	0.10669	2.82566	CL20251Contig1
GO:0000340	RNA 7-methylguanosine cap binding	F	1	1333	5	18833	0.043354	0.10669	2.82566	CL75675Contig1
GO:0001302	replicative cell aging	P	1	1333	5	18833	0.043354	0.10669	2.82566	CL11233Contig2
GO:0001537	N-acetylgalactosamine 4-O-sulfotransferase activity	F	1	1333	5	18833	0.043354	0.10669	2.82566	CL7788Contig2
GO:0002098	tRNA wobble uridine modification	P	1	1333	5	18833	0.043354	0.10669	2.82566	CL29861Contig1
GO:0002460	adaptive immune response based on somatic recombination of immune receptors built from immunoglobulin superfamily domains	P	1	1333	5	18833	0.043354	0.10669	2.82566	CL1485Contig5
GO:0002513	tolerance induction to self antigen	P	1	1333	5	18833	0.043354	0.10669	2.82566	CL1485Contig5
GO:0003140	determination of left/right asymmetry in lateral mesoderm	P	1	1333	5	18833	0.043354	0.10669	2.82566	CL22539Contig3
GO:0003896	DNA primase activity	F	1	1333	5	18833	0.043354	0.10669	2.82566	CL8782Contig1
GO:0004127	cytidylate kinase activity	F	1	1333	5	18833	0.043354	0.10669	2.82566	CL56350Contig1
GO:0004163	diphosphomevalonate decarboxylase activity	F	1	1333	5	18833	0.043354	0.10669	2.82566	CL525Contig2
GO:0004340	glucokinase activity	F	1	1333	5	18833	0.043354	0.10669	2.82566	CL419Contig3
GO:0004471	malate dehydrogenase (decarboxylating) (NAD+) activity	F	1	1333	5	18833	0.043354	0.10669	2.82566	comp77274_c0_seq5_W_2
GO:0004473	malate dehydrogenase (decarboxylating) (NADP+) activity	F	1	1333	5	18833	0.043354	0.10669	2.82566	comp77274_c0_seq5_W_2
GO:0004514	nicotinate-nucleotide diphosphorylase (carboxylating) activity	F	1	1333	5	18833	0.043354	0.10669	2.82566	CL28959Contig1
GO:0004736	pyruvate carboxylase activity	F	1	1333	5	18833	0.043354	0.10669	2.82566	CL36002Contig1
GO:0004819	glutamine-tRNA ligase activity	F	1	1333	5	18833	0.043354	0.10669	2.82566	CL9650Contig1
GO:0004865	protein serine/threonine phosphatase inhibitor activity	F	1	1333	5	18833	0.043354	0.10669	2.82566	CL77053Contig1
GO:0005176	ErbB-2 class receptor binding	F	1	1333	5	18833	0.043354	0.10669	2.82566	CL1Contig993
GO:0005385	zinc ion transmembrane transporter activity	F	1	1333	5	18833	0.043354	0.10669	2.82566	CL31924Contig1
GO:0005487	nucleocytoplasmic transporter activity	F	1	1333	5	18833	0.043354	0.10669	2.82566	CL10072Contig2
GO:0005638	lamin filament	C	1	1333	5	18833	0.043354	0.10669	2.82566	CL1374Contig2
GO:0005663	DNA replication factor C complex	C	1	1333	5	18833	0.043354	0.10669	2.82566	CL5785Contig1
GO:0005762	mitochondrial large ribosomal subunit	C	1	1333	5	18833	0.043354	0.10669	2.82566	CL50152Contig1
GO:0006282	regulation of DNA repair	P	1	1333	5	18833	0.043354	0.10669	2.82566	comp162354_c2_seq2_B_2
GO:0006301	postreplication repair	P	1	1333	5	18833	0.043354	0.10669	2.82566	comp162354_c2_seq2_B_2
GO:0006425	glutaminyl-tRNA aminoacylation	P	1	1333	5	18833	0.043354	0.10669	2.82566	CL9650Contig1
GO:0006537	glutamate biosynthetic process	P	1	1333	5	18833	0.043354	0.10669	2.82566	CL2485Contig3
GO:0006562	proline catabolic process	P	1	1333	5	18833	0.043354	0.10669	2.82566	CL2485Contig3
GO:0006622	protein targeting to lysosome	P	1	1333	5	18833	0.043354	0.10669	2.82566	CL28014Contig1
GO:0006665	sphingolipid metabolic process	P	1	1333	5	18833	0.043354	0.10669	2.82566	CL81687Contig1
GO:0007006	mitochondrial membrane organization	P	1	1333	5	18833	0.043354	0.10669	2.82566	comp169979_c0_seq4_B_2
GO:0007080	mitotic metaphase plate congression	P	1	1333	5	18833	0.043354	0.10669	2.82566	CL11503Contig1
GO:0007098	centrosome cycle	P	1	1333	5	18833	0.043354	0.10669	2.82566	CL1602Contig2
GO:0007182	common-partner SMAD protein phosphorylation	P	1	1333	5	18833	0.043354	0.10669	2.82566	CL1485Contig5
GO:0007412	axon target recognition	P	1	1333	5	18833	0.043354	0.10669	2.82566	CL22611Contig1
GO:0008121	ubiquinol-cytochrome-c reductase activity	F	1	1333	5	18833	0.043354	0.10669	2.82566	CL2Contig254
GO:0008202	steroid metabolic process	P	1	1333	5	18833	0.043354	0.10669	2.82566	comp102106_c0_seq16_B_1
GO:0008622	epsilon DNA polymerase complex	C	1	1333	5	18833	0.043354	0.10669	2.82566	CL1920Contig2
GO:0008627	intrinsic apoptotic signaling pathway in response to osmotic stress	P	1	1333	5	18833	0.043354	0.10669	2.82566	comp163320_c0_seq1_B_1
GO:0009649	entrainment of circadian clock	P	1	1333	5	18833	0.043354	0.10669	2.82566	CL60667Contig1
GO:0009968	negative regulation of signal transduction	P	1	1333	5	18833	0.043354	0.10669	2.82566	comp174368_c0_seq12_B_2
GO:0010369	chromocenter	C	1	1333	5	18833	0.043354	0.10669	2.82566	CL19366Contig1
GO:0010693	negative regulation of alkaline phosphatase activity	P	1	1333	5	18833	0.043354	0.10669	2.82566	CL12107Contig1
GO:0010807	regulation of synaptic vesicle priming	P	1	1333	5	18833	0.043354	0.10669	2.82566	comp113737_c0_seq4_W_1
GO:0010820	positive regulation of T cell chemotaxis	P	1	1333	5	18833	0.043354	0.10669	2.82566	CL3616Contig1
GO:0014037	Schwann cell differentiation	P	1	1333	5	18833	0.043354	0.10669	2.82566	comp174368_c0_seq12_B_2
GO:0014912	negative regulation of smooth muscle cell migration	P	1	1333	5	18833	0.043354	0.10669	2.82566	CL12559Contig1
GO:0015081	sodium ion transmembrane transporter activity	F	1	1333	5	18833	0.043354	0.10669	2.82566	comp13510_c0_seq1_W_1
GO:0015643	toxic substance binding	F	1	1333	5	18833	0.043354	0.10669	2.82566	CL9137Contig1
GO:0015889	cobalamin transport	P	1	1333	5	18833	0.043354	0.10669	2.82566	CL7364Contig2
GO:0016015	morphogen activity	F	1	1333	5	18833	0.043354	0.10669	2.82566	CL22539Contig3
GO:0016246	RNA interference	P	1	1333	5	18833	0.043354	0.10669	2.82566	comp87570_c0_seq2_W_3
GO:0016973	poly(A)+ mRNA export from nucleus	P	1	1333	5	18833	0.043354	0.10669	2.82566	CL10072Contig2
GO:0017144	drug metabolic process	P	1	1333	5	18833	0.043354	0.10669	2.82566	comp159903_c6_seq2_B_2
GO:0019369	arachidonic acid metabolic process	P	1	1333	5	18833	0.043354	0.10669	2.82566	CL6510Contig3
GO:0019784	NEDD8-specific protease activity	F	1	1333	5	18833	0.043354	0.10669	2.82566	CL440Contig2
GO:0019885	antigen processing and presentation of endogenous peptide antigen via MHC class I	P	1	1333	5	18833	0.043354	0.10669	2.82566	CL43607Contig1
GO:0021853	cerebral cortex GABAergic interneuron migration	P	1	1333	5	18833	0.043354	0.10669	2.82566	CL50297Contig1
GO:0030204	chondroitin sulfate metabolic process	P	1	1333	5	18833	0.043354	0.10669	2.82566	CL27717Contig1
GO:0030213	hyaluronan biosynthetic process	P	1	1333	5	18833	0.043354	0.10669	2.82566	CL2Contig708
GO:0030669	clathrin-coated endocytic vesicle membrane	C	1	1333	5	18833	0.043354	0.10669	2.82566	CL205Contig2
GO:0031080	nuclear pore outer ring	C	1	1333	5	18833	0.043354	0.10669	2.82566	CL18170Contig1
GO:0031365	N-terminal protein amino acid modification	P	1	1333	5	18833	0.043354	0.10669	2.82566	comp93850_c0_seq6_W_3
GO:0031616	spindle pole centrosome	C	1	1333	5	18833	0.043354	0.10669	2.82566	comp94613_c1_seq1_W_3
GO:0031914	negative regulation of synaptic plasticity	P	1	1333	5	18833	0.043354	0.10669	2.82566	CL1Contig993
GO:0032183	SUMO binding	F	1	1333	5	18833	0.043354	0.10669	2.82566	CL2Contig123
GO:0032287	peripheral nervous system myelin maintenance	P	1	1333	5	18833	0.043354	0.10669	2.82566	CL157Contig10
GO:0032484	Ral protein signal transduction	P	1	1333	5	18833	0.043354	0.10669	2.82566	CL3019Contig2
GO:0032722	positive regulation of chemokine production	P	1	1333	5	18833	0.043354	0.10669	2.82566	CL3616Contig1
GO:0032943	mononuclear cell proliferation	P	1	1333	5	18833	0.043354	0.10669	2.82566	CL1485Contig5
GO:0033192	calmodulin-dependent protein phosphatase activity	F	1	1333	5	18833	0.043354	0.10669	2.82566	CL41Contig8
GO:0033227	dsRNA transport	P	1	1333	5	18833	0.043354	0.10669	2.82566	comp87570_c0_seq2_W_3
GO:0033504	floor plate development	P	1	1333	5	18833	0.043354	0.10669	2.82566	comp33776_c0_seq1_W_3
GO:0033574	response to testosterone	P	1	1333	5	18833	0.043354	0.10669	2.82566	comp40660_c0_seq1_W_3
GO:0033686	positive regulation of luteinizing hormone secretion	P	1	1333	5	18833	0.043354	0.10669	2.82566	CL1485Contig5
GO:0033919	glucan 1,3-alpha-glucosidase activity	F	1	1333	5	18833	0.043354	0.10669	2.82566	CL5138Contig1
GO:0034227	tRNA thio-modification	P	1	1333	5	18833	0.043354	0.10669	2.82566	CL29861Contig1
GO:0034389	lipid particle organization	P	1	1333	5	18833	0.043354	0.10669	2.82566	CL28073Contig1
GO:0034616	response to laminar fluid shear stress	P	1	1333	5	18833	0.043354	0.10669	2.82566	CL1485Contig5
GO:0035051	cardiocyte differentiation	P	1	1333	5	18833	0.043354	0.10669	2.82566	CL13789Contig2
GO:0035173	histone kinase activity	F	1	1333	5	18833	0.043354	0.10669	2.82566	CL1Contig993
GO:0035326	enhancer binding	F	1	1333	5	18833	0.043354	0.10669	2.82566	CL22539Contig3
GO:0035494	SNARE complex disassembly	P	1	1333	5	18833	0.043354	0.10669	2.82566	comp113737_c0_seq4_W_1
GO:0035989	tendon development	P	1	1333	5	18833	0.043354	0.10669	2.82566	CL21910Contig1
GO:0039692	single stranded viral RNA replication via double stranded DNA intermediate	P	1	1333	5	18833	0.043354	0.10669	2.82566	CL10Contig14
GO:0040020	regulation of meiosis	P	1	1333	5	18833	0.043354	0.10669	2.82566	comp40660_c0_seq1_W_3
GO:0042036	negative regulation of cytokine biosynthetic process	P	1	1333	5	18833	0.043354	0.10669	2.82566	CL63772Contig1
GO:0042136	neurotransmitter biosynthetic process	P	1	1333	5	18833	0.043354	0.10669	2.82566	CL24010Contig1
GO:0042407	cristae formation	P	1	1333	5	18833	0.043354	0.10669	2.82566	CL17888Contig2
GO:0042417	dopamine metabolic process	P	1	1333	5	18833	0.043354	0.10669	2.82566	CL12066Contig2
GO:0042577	lipid phosphatase activity	F	1	1333	5	18833	0.043354	0.10669	2.82566	CL9137Contig1
GO:0042637	catagen	P	1	1333	5	18833	0.043354	0.10669	2.82566	CL12107Contig1
GO:0043069	negative regulation of programmed cell death	P	1	1333	5	18833	0.043354	0.10669	2.82566	CL75675Contig1
GO:0043125	ErbB-3 class receptor binding	F	1	1333	5	18833	0.043354	0.10669	2.82566	CL1Contig993
GO:0043576	regulation of respiratory gaseous exchange	P	1	1333	5	18833	0.043354	0.10669	2.82566	CL17788Contig1
GO:0043583	ear development	P	1	1333	5	18833	0.043354	0.10669	2.82566	CL5Contig21
GO:0043615	astrocyte cell migration	P	1	1333	5	18833	0.043354	0.10669	2.82566	CL11411Contig1
GO:0043932	ossification involved in bone remodeling	P	1	1333	5	18833	0.043354	0.10669	2.82566	CL1485Contig5
GO:0044154	histone H3-K14 acetylation	P	1	1333	5	18833	0.043354	0.10669	2.82566	CL1786Contig2
GO:0045066	regulatory T cell differentiation	P	1	1333	5	18833	0.043354	0.10669	2.82566	CL1485Contig5
GO:0045334	clathrin-coated endocytic vesicle	C	1	1333	5	18833	0.043354	0.10669	2.82566	CL15292Contig1
GO:0045630	positive regulation of T-helper 2 cell differentiation	P	1	1333	5	18833	0.043354	0.10669	2.82566	CL22490Contig1
GO:0046427	positive regulation of JAK-STAT cascade	P	1	1333	5	18833	0.043354	0.10669	2.82566	CL38713Contig1
GO:0046654	tetrahydrofolate biosynthetic process	P	1	1333	5	18833	0.043354	0.10669	2.82566	CL54195Contig1
GO:0046826	negative regulation of protein export from nucleus	P	1	1333	5	18833	0.043354	0.10669	2.82566	CL1Contig993
GO:0046967	cytosol to ER transport	P	1	1333	5	18833	0.043354	0.10669	2.82566	CL43607Contig1
GO:0048007	antigen processing and presentation, exogenous lipid antigen via MHC class Ib	P	1	1333	5	18833	0.043354	0.10669	2.82566	CL28014Contig1
GO:0048048	embryonic eye morphogenesis	P	1	1333	5	18833	0.043354	0.10669	2.82566	CL3791Contig1
GO:0048515	spermatid differentiation	P	1	1333	5	18833	0.043354	0.10669	2.82566	CL6701Contig1
GO:0048771	tissue remodeling	P	1	1333	5	18833	0.043354	0.10669	2.82566	CL11411Contig1
GO:0048808	male genitalia morphogenesis	P	1	1333	5	18833	0.043354	0.10669	2.82566	CL68853Contig1
GO:0050699	WW domain binding	F	1	1333	5	18833	0.043354	0.10669	2.82566	CL8413Contig1
GO:0050765	negative regulation of phagocytosis	P	1	1333	5	18833	0.043354	0.10669	2.82566	CL1485Contig5
GO:0050804	regulation of synaptic transmission	P	1	1333	5	18833	0.043354	0.10669	2.82566	CL41Contig8
GO:0050860	negative regulation of T cell receptor signaling pathway	P	1	1333	5	18833	0.043354	0.10669	2.82566	CL30181Contig1
GO:0050999	regulation of nitric-oxide synthase activity	P	1	1333	5	18833	0.043354	0.10669	2.82566	CL15292Contig1
GO:0051033	RNA transmembrane transporter activity	F	1	1333	5	18833	0.043354	0.10669	2.82566	comp87570_c0_seq2_W_3
GO:0051280	negative regulation of release of sequestered calcium ion into cytosol	P	1	1333	5	18833	0.043354	0.10669	2.82566	CL1485Contig5
GO:0051412	response to corticosterone	P	1	1333	5	18833	0.043354	0.10669	2.82566	CL4051Contig1
GO:0051795	positive regulation of catagen	P	1	1333	5	18833	0.043354	0.10669	2.82566	CL12107Contig1
GO:0051966	regulation of synaptic transmission, glutamatergic	P	1	1333	5	18833	0.043354	0.10669	2.82566	CL5732Contig1
GO:0060029	convergent extension involved in organogenesis	P	1	1333	5	18833	0.043354	0.10669	2.82566	CL2Contig744
GO:0060178	regulation of exocyst localization	P	1	1333	5	18833	0.043354	0.10669	2.82566	CL3019Contig2
GO:0060338	regulation of type I interferon-mediated signaling pathway	P	1	1333	5	18833	0.043354	0.10669	2.82566	CL2210Contig2
GO:0060464	lung lobe formation	P	1	1333	5	18833	0.043354	0.10669	2.82566	comp75206_c0_seq1_W_2
GO:0060563	neuroepithelial cell differentiation	P	1	1333	5	18833	0.043354	0.10669	2.82566	CL13789Contig2
GO:0060718	chorionic trophoblast cell differentiation	P	1	1333	5	18833	0.043354	0.10669	2.82566	comp100836_c0_seq2_B_1
GO:0060751	branch elongation involved in mammary gland duct branching	P	1	1333	5	18833	0.043354	0.10669	2.82566	CL1485Contig5
GO:0061035	regulation of cartilage development	P	1	1333	5	18833	0.043354	0.10669	2.82566	CL1485Contig5
GO:0070033	synaptobrevin 2-SNAP-25-syntaxin-1a-complexin II complex	C	1	1333	5	18833	0.043354	0.10669	2.82566	comp94373_c1_seq3_W_3
GO:0070431	nucleotide-binding oligomerization domain containing 2 signaling pathway	P	1	1333	5	18833	0.043354	0.10669	2.82566	CL2738Contig3
GO:0071156	regulation of cell cycle arrest	P	1	1333	5	18833	0.043354	0.10669	2.82566	CL1Contig993
GO:0071476	cellular hypotonic response	P	1	1333	5	18833	0.043354	0.10669	2.82566	CL2363Contig4
GO:0071498	cellular response to fluid shear stress	P	1	1333	5	18833	0.043354	0.10669	2.82566	comp105336_c0_seq2_W_1
GO:0071679	commissural neuron axon guidance	P	1	1333	5	18833	0.043354	0.10669	2.82566	CL885Contig3
GO:0097025	MPP7-DLG1-LIN7 complex	C	1	1333	5	18833	0.043354	0.10669	2.82566	comp75437_c0_seq4_W_3
GO:1900126	negative regulation of hyaluronan biosynthetic process	P	1	1333	5	18833	0.043354	0.10669	2.82566	CL1485Contig5
GO:1901030	positive regulation of mitochondrial outer membrane permeabilization involved in apoptotic signaling pathway	P	1	1333	5	18833	0.043354	0.10669	2.82566	CL59440Contig1
GO:1901666	positive regulation of NAD+ ADP-ribosyltransferase activity	P	1	1333	5	18833	0.043354	0.10669	2.82566	CL1485Contig5
GO:1901844	regulation of cell communication by electrical coupling involved in cardiac conduction	P	1	1333	5	18833	0.043354	0.10669	2.82566	CL4051Contig1
GO:1902042	negative regulation of extrinsic apoptotic signaling pathway via death domain receptors	P	1	1333	5	18833	0.043354	0.10669	2.82566	CL1729Contig2
GO:1902043	positive regulation of extrinsic apoptotic signaling pathway via death domain receptors	P	1	1333	5	18833	0.043354	0.10669	2.82566	CL1729Contig2
GO:2000035	regulation of stem cell division	P	1	1333	5	18833	0.043354	0.10669	2.82566	comp100647_c0_seq2_B_3
GO:2000630	positive regulation of miRNA metabolic process	P	1	1333	5	18833	0.043354	0.10669	2.82566	comp118277_c0_seq1_B_2
GO:0032012	regulation of ARF protein signal transduction	P	5	1333	37	18833	0.0437798	0.107659	1.90923	CL1Contig664,CL1Contig1042,comp27485_c0_seq1_W_3,CL55649Contig1,CL55022Contig1
GO:0005844	polysome	C	4	1333	28	18833	0.0443562	0.108916	2.01833	CL1022Contig1,CL5283Contig1,comp40660_c0_seq1_W_3,comp78351_c0_seq3_W_2
GO:0042813	Wnt-activated receptor activity	F	4	1333	28	18833	0.0443562	0.108916	2.01833	comp80250_c0_seq2_W_3,CL2Contig744,comp100647_c0_seq2_B_3,comp64578_c0_seq1_B_3
GO:0005770	late endosome	C	8	1333	67	18833	0.0457314	0.11221	1.68696	comp93049_c0_seq1_W_3,CL7968Contig1,CL63772Contig1,comp63479_c0_seq2_W_3,comp69057_c0_seq1_B_3,CL18683Contig1,CL5065Contig2,CL26Contig15
GO:0075713	establishment of integrated proviral latency	P	6	1333	47	18833	0.0459626	0.112694	1.80361	CL1Contig410,CL1Contig1040,CL72089Contig1,CL1Contig322,CL1Contig138,CL196Contig6
GO:0005743	mitochondrial inner membrane	C	17	1333	166	18833	0.0466098	0.114197	1.44687	CL26421Contig1,CL11928Contig1,CL2Contig468,CL2Contig323,CL42366Contig1,comp57563_c0_seq2_W_2,CL2Contig717,CL14610Contig1,comp150245_c0_seq1_B_2,comp86682_c0_seq3_B_3,CL18080Contig1,CL8092Contig1,comp72688_c0_seq1_W_2,CL17516Contig1,CL4812Contig2,CL13397Contig1,CL36002Contig1
GO:0006457	protein folding	P	13	1333	121	18833	0.0469119	0.114853	1.51791	comp141750_c0_seq6_B_2,CL6542Contig1,CL25600Contig1,CL5486Contig1,CL11527Contig1,CL11527Contig2,CL5001Contig2,CL2210Contig2,CL18344Contig1,comp150245_c0_seq1_B_2,comp89235_c1_seq1_W_3,CL46898Contig1,CL5138Contig1
GO:0001654	eye development	P	2	1333	12	18833	0.0480639	0.11614	2.35471	CL1067Contig1,CL12107Contig1
GO:0003181	atrioventricular valve morphogenesis	P	2	1333	12	18833	0.0480639	0.11614	2.35471	CL8451Contig4,comp75206_c0_seq1_W_2
GO:0004709	MAP kinase kinase kinase activity	F	2	1333	12	18833	0.0480639	0.11614	2.35471	CL47324Contig1,comp13542_c0_seq1_W_2
GO:0004860	protein kinase inhibitor activity	F	2	1333	12	18833	0.0480639	0.11614	2.35471	CL91332Contig1,CL6Contig13
GO:0004896	cytokine receptor activity	F	2	1333	12	18833	0.0480639	0.11614	2.35471	CL75406Contig1,CL22490Contig1
GO:0005113	patched binding	F	2	1333	12	18833	0.0480639	0.11614	2.35471	comp63791_c0_seq1_W_2,CL16322Contig1
GO:0006108	malate metabolic process	P	2	1333	12	18833	0.0480639	0.11614	2.35471	comp20555_c0_seq1_B_3,comp77274_c0_seq5_W_2
GO:0006891	intra-Golgi vesicle-mediated transport	P	2	1333	12	18833	0.0480639	0.11614	2.35471	comp113619_c0_seq3_W_1,comp102083_c0_seq2_B_1
GO:0006911	phagocytosis, engulfment	P	2	1333	12	18833	0.0480639	0.11614	2.35471	comp52798_c0_seq1_B_3,CL40787Contig1
GO:0008440	inositol-1,4,5-trisphosphate 3-kinase activity	F	2	1333	12	18833	0.0480639	0.11614	2.35471	CL15049Contig1,CL126Contig2
GO:0031093	platelet alpha granule lumen	C	2	1333	12	18833	0.0480639	0.11614	2.35471	CL1034Contig1,CL1485Contig5
GO:0033209	tumor necrosis factor-mediated signaling pathway	P	2	1333	12	18833	0.0480639	0.11614	2.35471	comp33626_c0_seq1_W_2,comp150577_c0_seq4_B_2
GO:0033572	transferrin transport	P	2	1333	12	18833	0.0480639	0.11614	2.35471	CL15292Contig1,CL205Contig2
GO:0042405	nuclear inclusion body	C	2	1333	12	18833	0.0480639	0.11614	2.35471	CL18170Contig1,CL10072Contig2
GO:0043015	gamma-tubulin binding	F	2	1333	12	18833	0.0480639	0.11614	2.35471	CL15876Contig1,CL15876Contig2
GO:0043044	ATP-dependent chromatin remodeling	P	2	1333	12	18833	0.0480639	0.11614	2.35471	comp173513_c0_seq9_B_2,CL16078Contig1
GO:0045176	apical protein localization	P	2	1333	12	18833	0.0480639	0.11614	2.35471	comp93049_c0_seq1_W_3,CL7968Contig1
GO:1901315	negative regulation of histone H2A K63-linked ubiquitination	P	2	1333	12	18833	0.0480639	0.11614	2.35471	comp95565_c0_seq1_W_3,CL440Contig2
GO:0002063	chondrocyte development	P	3	1333	20	18833	0.0486794	0.116614	2.11924	CL27717Contig1,comp100647_c0_seq2_B_3,CL21910Contig1
GO:0005912	adherens junction	C	3	1333	20	18833	0.0486794	0.116614	2.11924	comp107962_c1_seq1_W_1,CL37041Contig1,CL2363Contig4
GO:0006000	fructose metabolic process	P	3	1333	20	18833	0.0486794	0.116614	2.11924	CL1034Contig1,CL22510Contig1,comp83109_c0_seq5_W_3
GO:0007249	I-kappaB kinase/NF-kappaB signaling	P	3	1333	20	18833	0.0486794	0.116614	2.11924	comp110473_c0_seq1_B_1,CL440Contig2,CL3420Contig3
GO:0010033	response to organic substance	P	3	1333	20	18833	0.0486794	0.116614	2.11924	comp82821_c0_seq3_W_2,CL1Contig1017,CL10Contig14
GO:0019985	translesion synthesis	P	3	1333	20	18833	0.0486794	0.116614	2.11924	comp103937_c1_seq1_W_1,CL1298Contig3,CL2474Contig4
GO:0030544	Hsp70 protein binding	F	3	1333	20	18833	0.0486794	0.116614	2.11924	CL525Contig2,CL50913Contig1,CL29167Contig1
GO:0048741	skeletal muscle fiber development	P	3	1333	20	18833	0.0486794	0.116614	2.11924	CL12764Contig1,CL20557Contig1,CL41Contig8
GO:0050321	tau-protein kinase activity	F	3	1333	20	18833	0.0486794	0.116614	2.11924	CL15876Contig1,CL15876Contig2,CL1Contig993
GO:0051059	NF-kappaB binding	F	3	1333	20	18833	0.0486794	0.116614	2.11924	CL31279Contig1,CL2738Contig3,CL12559Contig1
GO:0055007	cardiac muscle cell differentiation	P	3	1333	20	18833	0.0486794	0.116614	2.11924	CL12764Contig1,comp40660_c0_seq1_W_3,comp75206_c0_seq1_W_2
GO:0060766	negative regulation of androgen receptor signaling pathway	P	3	1333	20	18833	0.0486794	0.116614	2.11924	CL15329Contig1,comp12743_c0_seq1_W_3,CL1136Contig6
GO:0006284	base-excision repair	P	5	1333	38	18833	0.0489996	0.117129	1.85898	CL39319Contig1,comp82821_c0_seq3_W_2,CL1Contig1017,CL23259Contig1,CL70867Contig1
GO:0006605	protein targeting	P	5	1333	38	18833	0.0489996	0.117129	1.85898	comp88060_c0_seq1_W_2,comp97383_c0_seq2_B_3,CL27211Contig1,CL31486Contig1,CL18342Contig1
GO:0051291	protein heterooligomerization	P	5	1333	38	18833	0.0489996	0.117129	1.85898	CL25600Contig1,CL41Contig17,CL52172Contig1,comp13542_c0_seq1_W_2,CL2Contig254
GO:0009306	protein secretion	P	4	1333	29	18833	0.0505917	0.120496	1.94873	CL11014Contig1,comp88060_c0_seq1_W_2,comp20519_c0_seq1_B_1,CL31486Contig1
GO:0015035	protein disulfide oxidoreductase activity	F	4	1333	29	18833	0.0505917	0.120496	1.94873	CL9713Contig1,comp166757_c0_seq1_B_2,CL487Contig3,comp105615_c0_seq4_W_1
GO:0016746	transferase activity, transferring acyl groups	F	4	1333	29	18833	0.0505917	0.120496	1.94873	CL710Contig1,CL710Contig6,CL10171Contig2,comp174364_c1_seq12_B_2
GO:0051496	positive regulation of stress fiber assembly	P	4	1333	29	18833	0.0505917	0.120496	1.94873	comp116506_c0_seq27_W_1,comp88148_c0_seq1_W_2,comp13542_c0_seq1_W_2,CL41Contig3
GO:0060079	regulation of excitatory postsynaptic membrane potential	P	4	1333	29	18833	0.0505917	0.120496	1.94873	CL52730Contig1,CL1Contig993,CL17759Contig1,CL41Contig8
GO:0030178	negative regulation of Wnt signaling pathway	P	6	1333	48	18833	0.050661	0.120496	1.76604	comp173513_c0_seq9_B_2,CL4849Contig1,comp98390_c0_seq5_B_3,CL16078Contig1,CL47330Contig1,CL13283Contig1
GO:0035064	methylated histone binding	F	6	1333	48	18833	0.050661	0.120496	1.76604	CL19221Contig1,comp173513_c0_seq9_B_2,CL6592Contig1,CL2Contig123,CL16078Contig1,comp104273_c0_seq3_W_1
GO:0051607	defense response to virus	P	5	1333	39	18833	0.0545859	0.129739	1.81132	comp118277_c0_seq1_B_2,CL69096Contig1,CL2738Contig3,comp82910_c1_seq2_W_3,comp80123_c0_seq1_W_3
GO:0043401	steroid hormone mediated signaling pathway	P	7	1333	59	18833	0.0550734	0.130804	1.67624	CL15329Contig1,CL9198Contig1,CL104982Contig1,CL2Contig572,CL36578Contig1,comp35287_c0_seq1_W_2,CL68853Contig1
GO:0046718	viral entry into host cell	P	6	1333	49	18833	0.0556517	0.131914	1.72999	CL1Contig410,CL1Contig1040,CL72089Contig1,CL1Contig322,CL1Contig138,CL196Contig6
GO:0005544	calcium-dependent phospholipid binding	F	3	1333	21	18833	0.0568844	0.131914	2.01833	CL22444Contig1,CL25402Contig1,comp76433_c0_seq2_B_3
GO:0031054	pre-miRNA processing	P	3	1333	21	18833	0.0568844	0.131914	2.01833	comp118277_c0_seq1_B_2,comp90729_c0_seq6_B_3,CL8379Contig3
GO:0043425	bHLH transcription factor binding	F	3	1333	21	18833	0.0568844	0.131914	2.01833	comp12743_c0_seq1_W_3,CL22539Contig3,CL1136Contig6
GO:0051233	spindle midzone	C	3	1333	21	18833	0.0568844	0.131914	2.01833	CL2434Contig1,CL7157Contig2,CL4032Contig2
GO:0000979	RNA polymerase II core promoter sequence-specific DNA binding	F	4	1333	30	18833	0.0573142	0.131914	1.88377	CL4840Contig2,CL6701Contig1,CL22539Contig3,comp150577_c0_seq4_B_2
GO:0010468	regulation of gene expression	P	4	1333	30	18833	0.0573142	0.131914	1.88377	CL1Contig464,comp104913_c0_seq69_B_3,comp94916_c0_seq53_W_3,comp100836_c0_seq2_B_1
GO:0035098	ESC/E(Z) complex	C	4	1333	30	18833	0.0573142	0.131914	1.88377	CL19221Contig1,comp12743_c0_seq1_W_3,CL1136Contig6,CL6551Contig1
GO:0006281	DNA repair	P	16	1333	159	18833	0.0579499	0.131914	1.42171	comp95565_c0_seq1_W_3,comp96433_c0_seq1_B_1,CL440Contig2,comp54230_c1_seq3_W_3,CL1602Contig2,comp98171_c0_seq5_W_1,CL7749Contig2,CL5291Contig2,comp105330_c0_seq1_W_1,comp73799_c0_seq2_W_3,CL34451Contig1,CL12559Contig1,CL23817Contig1,CL63905Contig1,CL38002Contig1,CL51298Contig1
GO:0006486	protein glycosylation	P	9	1333	81	18833	0.059271	0.131914	1.56981	CL1509Contig1,CL1241Contig4,comp87318_c0_seq3_B_1,CL3931Contig1,CL4609Contig1,CL18666Contig2,CL18666Contig3,CL18666Contig1,comp82132_c0_seq1_W_3
GO:0001533	cornified envelope	C	2	1333	13	18833	0.0592883	0.131914	2.17358	CL22444Contig1,CL106975Contig1
GO:0002051	osteoblast fate commitment	P	2	1333	13	18833	0.0592883	0.131914	2.17358	CL5291Contig2,CL34451Contig1
GO:0002161	aminoacyl-tRNA editing activity	F	2	1333	13	18833	0.0592883	0.131914	2.17358	CL37497Contig1,comp117195_c0_seq1_W_1
GO:0005114	type II transforming growth factor beta receptor binding	F	2	1333	13	18833	0.0592883	0.131914	2.17358	CL12107Contig1,CL1485Contig5
GO:0005522	profilin binding	F	2	1333	13	18833	0.0592883	0.131914	2.17358	comp172517_c0_seq1_B_2,CL5145Contig2
GO:0006297	nucleotide-excision repair, DNA gap filling	P	2	1333	13	18833	0.0592883	0.131914	2.17358	comp103937_c1_seq1_W_1,CL1298Contig3
GO:0016758	transferase activity, transferring hexosyl groups	F	2	1333	13	18833	0.0592883	0.131914	2.17358	CL5911Contig2,CL10619Contig2
GO:0030240	skeletal muscle thin filament assembly	P	2	1333	13	18833	0.0592883	0.131914	2.17358	CL20557Contig1,CL89666Contig1
GO:0030673	axolemma	C	2	1333	13	18833	0.0592883	0.131914	2.17358	comp104913_c0_seq69_B_3,comp94916_c0_seq53_W_3
GO:0032471	negative regulation of endoplasmic reticulum calcium ion concentration	P	2	1333	13	18833	0.0592883	0.131914	2.17358	CL11463Contig2,comp65424_c0_seq1_W_3
GO:0032981	mitochondrial respiratory chain complex I assembly	P	2	1333	13	18833	0.0592883	0.131914	2.17358	CL17888Contig2,CL17516Contig1
GO:0033613	activating transcription factor binding	F	2	1333	13	18833	0.0592883	0.131914	2.17358	CL2738Contig3,CL54139Contig1
GO:0035102	PRC1 complex	C	2	1333	13	18833	0.0592883	0.131914	2.17358	CL2Contig123,CL43686Contig1
GO:0043517	positive regulation of DNA damage response, signal transduction by p53 class mediator	P	2	1333	13	18833	0.0592883	0.131914	2.17358	comp98390_c0_seq5_B_3,CL5206Contig1
GO:0045116	protein neddylation	P	2	1333	13	18833	0.0592883	0.131914	2.17358	CL11052Contig1,CL15817Contig1
GO:0046658	anchored component of plasma membrane	C	2	1333	13	18833	0.0592883	0.131914	2.17358	comp112927_c0_seq1_W_1,CL11214Contig1
GO:0048148	behavioral response to cocaine	P	2	1333	13	18833	0.0592883	0.131914	2.17358	CL61Contig2,CL1Contig993
GO:0070848	response to growth factor	P	2	1333	13	18833	0.0592883	0.131914	2.17358	CL80778Contig1,CL42035Contig1
GO:0090307	spindle assembly involved in mitosis	P	2	1333	13	18833	0.0592883	0.131914	2.17358	CL205Contig2,CL12050Contig1
GO:2000780	negative regulation of double-strand break repair	P	2	1333	13	18833	0.0592883	0.131914	2.17358	comp95565_c0_seq1_W_3,CL440Contig2
GO:0051056	regulation of small GTPase mediated signal transduction	P	10	1333	92	18833	0.0599084	0.131914	1.53568	CL27583Contig1,CL16571Contig1,CL78397Contig1,CL11268Contig2,CL57762Contig1,CL4659Contig2,CL4659Contig1,comp82412_c0_seq1_W_2,CL5732Contig1,comp90147_c0_seq30_W_2
GO:0009055	electron carrier activity	F	11	1333	103	18833	0.059925	0.131914	1.50885	comp94318_c0_seq1_W_1,CL9713Contig1,CL32308Contig1,CL16480Contig1,CL2932Contig3,CL40571Contig1,CL17Contig24,CL41117Contig1,CL25635Contig1,CL75339Contig1,CL43788Contig1
GO:0001658	branching involved in ureteric bud morphogenesis	P	5	1333	40	18833	0.0605413	0.131914	1.76604	CL1835Contig2,comp63791_c0_seq1_W_2,comp79136_c0_seq2_B_1,CL16322Contig1,comp115262_c0_seq2_B_2
GO:0005581	collagen trimer	C	5	1333	40	18833	0.0605413	0.131914	1.76604	comp120907_c0_seq1_B_2,CL21910Contig1,comp150975_c0_seq1_B_2,CL14667Contig2,CL18495Contig1
GO:0005643	nuclear pore	C	5	1333	40	18833	0.0605413	0.131914	1.76604	CL13441Contig1,CL8005Contig1,CL10072Contig2,comp89299_c0_seq3_W_3,CL1Contig593
GO:0005884	actin filament	C	5	1333	40	18833	0.0605413	0.131914	1.76604	CL20557Contig1,comp172517_c0_seq1_B_2,CL9439Contig2,CL4478Contig1,CL12050Contig1
GO:0016311	dephosphorylation	P	5	1333	40	18833	0.0605413	0.131914	1.76604	CL27717Contig1,CL15240Contig1,CL20252Contig1,CL11388Contig2,CL51298Contig1
GO:0048536	spleen development	P	5	1333	40	18833	0.0605413	0.131914	1.76604	comp118277_c0_seq1_B_2,CL3616Contig1,CL5Contig21,CL12107Contig1,CL13283Contig1
GO:0004713	protein tyrosine kinase activity	F	6	1333	50	18833	0.0609372	0.131914	1.69539	CL47324Contig1,CL12402Contig2,CL44174Contig1,comp145317_c0_seq1_B_2,CL32411Contig1,comp79809_c0_seq8_W_2
GO:0000422	mitochondrion degradation	P	1	1333	6	18833	0.0620236	0.131914	2.35471	CL18284Contig1
GO:0000900	translation repressor activity, nucleic acid binding	F	1	1333	6	18833	0.0620236	0.131914	2.35471	comp105537_c0_seq2_W_1
GO:0000982	RNA polymerase II core promoter proximal region sequence-specific DNA binding transcription factor activity	F	1	1333	6	18833	0.0620236	0.131914	2.35471	comp76573_c0_seq1_B_3
GO:0001774	microglial cell activation	P	1	1333	6	18833	0.0620236	0.131914	2.35471	CL46194Contig1
GO:0002074	extraocular skeletal muscle development	P	1	1333	6	18833	0.0620236	0.131914	2.35471	CL3791Contig1
GO:0002446	neutrophil mediated immunity	P	1	1333	6	18833	0.0620236	0.131914	2.35471	CL511Contig3
GO:0002903	negative regulation of B cell apoptotic process	P	1	1333	6	18833	0.0620236	0.131914	2.35471	CL19366Contig1
GO:0003290	atrial septum secundum morphogenesis	P	1	1333	6	18833	0.0620236	0.131914	2.35471	comp75206_c0_seq1_W_2
GO:0003708	retinoic acid receptor activity	F	1	1333	6	18833	0.0620236	0.131914	2.35471	CL31705Contig1
GO:0003823	antigen binding	F	1	1333	6	18833	0.0620236	0.131914	2.35471	comp81762_c0_seq1_W_2
GO:0003826	alpha-ketoacid dehydrogenase activity	F	1	1333	6	18833	0.0620236	0.131914	2.35471	CL4551Contig2
GO:0003863	3-methyl-2-oxobutanoate dehydrogenase (2-methylpropanoyl-transferring) activity	F	1	1333	6	18833	0.0620236	0.131914	2.35471	CL4551Contig2
GO:0003883	CTP synthase activity	F	1	1333	6	18833	0.0620236	0.131914	2.35471	CL5995Contig2
GO:0004109	coproporphyrinogen oxidase activity	F	1	1333	6	18833	0.0620236	0.131914	2.35471	comp83629_c0_seq1_W_3
GO:0004430	1-phosphatidylinositol 4-kinase activity	F	1	1333	6	18833	0.0620236	0.131914	2.35471	CL2Contig544
GO:0004516	nicotinate phosphoribosyltransferase activity	F	1	1333	6	18833	0.0620236	0.131914	2.35471	CL28959Contig1
GO:0004832	valine-tRNA ligase activity	F	1	1333	6	18833	0.0620236	0.131914	2.35471	CL37497Contig1
GO:0005742	mitochondrial outer membrane translocase complex	C	1	1333	6	18833	0.0620236	0.131914	2.35471	CL13172Contig3
GO:0006269	DNA replication, synthesis of RNA primer	P	1	1333	6	18833	0.0620236	0.131914	2.35471	CL8782Contig1
GO:0006388	tRNA splicing, via endonucleolytic cleavage and ligation	P	1	1333	6	18833	0.0620236	0.131914	2.35471	CL11076Contig1
GO:0006438	valyl-tRNA aminoacylation	P	1	1333	6	18833	0.0620236	0.131914	2.35471	CL37497Contig1
GO:0006478	peptidyl-tyrosine sulfation	P	1	1333	6	18833	0.0620236	0.131914	2.35471	comp88444_c0_seq2_W_2
GO:0006772	thiamine metabolic process	P	1	1333	6	18833	0.0620236	0.131914	2.35471	CL11388Contig2
GO:0006878	cellular copper ion homeostasis	P	1	1333	6	18833	0.0620236	0.131914	2.35471	CL42366Contig1
GO:0006929	substrate-dependent cell migration	P	1	1333	6	18833	0.0620236	0.131914	2.35471	comp172517_c0_seq1_B_2
GO:0006998	nuclear envelope organization	P	1	1333	6	18833	0.0620236	0.131914	2.35471	CL4692Contig1
GO:0007000	nucleolus organization	P	1	1333	6	18833	0.0620236	0.131914	2.35471	comp106024_c0_seq1_B_3
GO:0007021	tubulin complex assembly	P	1	1333	6	18833	0.0620236	0.131914	2.35471	CL17397Contig2
GO:0007379	segment specification	P	1	1333	6	18833	0.0620236	0.131914	2.35471	CL33311Contig1
GO:0008046	axon guidance receptor activity	F	1	1333	6	18833	0.0620236	0.131914	2.35471	CL8296Contig2
GO:0008476	protein-tyrosine sulfotransferase activity	F	1	1333	6	18833	0.0620236	0.131914	2.35471	comp88444_c0_seq2_W_2
GO:0010224	response to UV-B	P	1	1333	6	18833	0.0620236	0.131914	2.35471	CL2738Contig3
GO:0010642	negative regulation of platelet-derived growth factor receptor signaling pathway	P	1	1333	6	18833	0.0620236	0.131914	2.35471	CL257Contig7
GO:0010827	regulation of glucose transport	P	1	1333	6	18833	0.0620236	0.131914	2.35471	CL18170Contig1
GO:0010942	positive regulation of cell death	P	1	1333	6	18833	0.0620236	0.131914	2.35471	CL17169Contig1
GO:0016056	rhodopsin mediated signaling pathway	P	1	1333	6	18833	0.0620236	0.131914	2.35471	CL4051Contig1
GO:0016641	oxidoreductase activity, acting on the CH-NH2 group of donors, oxygen as acceptor	F	1	1333	6	18833	0.0620236	0.131914	2.35471	CL25657Contig1
GO:0017187	peptidyl-glutamic acid carboxylation	P	1	1333	6	18833	0.0620236	0.131914	2.35471	comp159903_c6_seq2_B_2
GO:0018206	peptidyl-methionine modification	P	1	1333	6	18833	0.0620236	0.131914	2.35471	comp93850_c0_seq6_W_3
GO:0019227	neuronal action potential propagation	P	1	1333	6	18833	0.0620236	0.131914	2.35471	CL17Contig10
GO:0021526	medial motor column neuron differentiation	P	1	1333	6	18833	0.0620236	0.131914	2.35471	CL5296Contig2
GO:0021587	cerebellum morphogenesis	P	1	1333	6	18833	0.0620236	0.131914	2.35471	comp107019_c0_seq2_B_2
GO:0021879	forebrain neuron differentiation	P	1	1333	6	18833	0.0620236	0.131914	2.35471	CL6Contig28
GO:0022038	corpus callosum development	P	1	1333	6	18833	0.0620236	0.131914	2.35471	CL1Contig993
GO:0022400	regulation of rhodopsin mediated signaling pathway	P	1	1333	6	18833	0.0620236	0.131914	2.35471	CL4051Contig1
GO:0030060	L-malate dehydrogenase activity	F	1	1333	6	18833	0.0620236	0.131914	2.35471	comp20555_c0_seq1_B_3
GO:0030201	heparan sulfate proteoglycan metabolic process	P	1	1333	6	18833	0.0620236	0.131914	2.35471	CL6760Contig1
GO:0030214	hyaluronan catabolic process	P	1	1333	6	18833	0.0620236	0.131914	2.35471	CL1485Contig5
GO:0030828	positive regulation of cGMP biosynthetic process	P	1	1333	6	18833	0.0620236	0.131914	2.35471	CL36343Contig1
GO:0030893	meiotic cohesin complex	C	1	1333	6	18833	0.0620236	0.131914	2.35471	CL18749Contig1
GO:0031063	regulation of histone deacetylation	P	1	1333	6	18833	0.0620236	0.131914	2.35471	CL2Contig198
GO:0031297	replication fork processing	P	1	1333	6	18833	0.0620236	0.131914	2.35471	CL48013Contig1
GO:0031514	motile cilium	C	1	1333	6	18833	0.0620236	0.131914	2.35471	CL11846Contig2
GO:0031536	positive regulation of exit from mitosis	P	1	1333	6	18833	0.0620236	0.131914	2.35471	CL1485Contig5
GO:0031659	positive regulation of cyclin-dependent protein serine/threonine kinase activity involved in G1/S transition of mitotic cell cycle	P	1	1333	6	18833	0.0620236	0.131914	2.35471	CL3616Contig1
GO:0031953	negative regulation of protein autophosphorylation	P	1	1333	6	18833	0.0620236	0.131914	2.35471	CL46194Contig1
GO:0032116	SMC loading complex	C	1	1333	6	18833	0.0620236	0.131914	2.35471	CL1208Contig2
GO:0032201	telomere maintenance via semi-conservative replication	P	1	1333	6	18833	0.0620236	0.131914	2.35471	CL1298Contig3
GO:0032364	oxygen homeostasis	P	1	1333	6	18833	0.0620236	0.131914	2.35471	comp64347_c0_seq2_W_3
GO:0032516	positive regulation of phosphoprotein phosphatase activity	P	1	1333	6	18833	0.0620236	0.131914	2.35471	CL4051Contig1
GO:0032717	negative regulation of interleukin-8 production	P	1	1333	6	18833	0.0620236	0.131914	2.35471	CL3616Contig1
GO:0032808	lacrimal gland development	P	1	1333	6	18833	0.0620236	0.131914	2.35471	CL6731Contig2
GO:0032864	activation of Cdc42 GTPase activity	P	1	1333	6	18833	0.0620236	0.131914	2.35471	CL57932Contig1
GO:0032874	positive regulation of stress-activated MAPK cascade	P	1	1333	6	18833	0.0620236	0.131914	2.35471	CL12107Contig1
GO:0032930	positive regulation of superoxide anion generation	P	1	1333	6	18833	0.0620236	0.131914	2.35471	CL1485Contig5
GO:0033599	regulation of mammary gland epithelial cell proliferation	P	1	1333	6	18833	0.0620236	0.131914	2.35471	CL5309Contig1
GO:0034641	cellular nitrogen compound metabolic process	P	1	1333	6	18833	0.0620236	0.131914	2.35471	CL4551Contig2
GO:0034988	Fc-gamma receptor I complex binding	F	1	1333	6	18833	0.0620236	0.131914	2.35471	CL12050Contig1
GO:0035065	regulation of histone acetylation	P	1	1333	6	18833	0.0620236	0.131914	2.35471	comp78386_c0_seq1_W_2
GO:0035095	behavioral response to nicotine	P	1	1333	6	18833	0.0620236	0.131914	2.35471	comp79438_c0_seq3_W_3
GO:0035108	limb morphogenesis	P	1	1333	6	18833	0.0620236	0.131914	2.35471	comp107019_c0_seq2_B_2
GO:0035166	post-embryonic hemopoiesis	P	1	1333	6	18833	0.0620236	0.131914	2.35471	CL11233Contig2
GO:0035239	tube morphogenesis	P	1	1333	6	18833	0.0620236	0.131914	2.35471	comp75206_c0_seq1_W_2
GO:0035458	cellular response to interferon-beta	P	1	1333	6	18833	0.0620236	0.131914	2.35471	comp150577_c0_seq4_B_2
GO:0038180	nerve growth factor signaling pathway	P	1	1333	6	18833	0.0620236	0.131914	2.35471	CL26Contig15
GO:0040012	regulation of locomotion	P	1	1333	6	18833	0.0620236	0.131914	2.35471	CL1935Contig1
GO:0040032	post-embryonic body morphogenesis	P	1	1333	6	18833	0.0620236	0.131914	2.35471	comp20519_c0_seq1_B_1
GO:0042118	endothelial cell activation	P	1	1333	6	18833	0.0620236	0.131914	2.35471	CL12107Contig1
GO:0042482	positive regulation of odontogenesis	P	1	1333	6	18833	0.0620236	0.131914	2.35471	CL1485Contig5
GO:0042701	progesterone secretion	P	1	1333	6	18833	0.0620236	0.131914	2.35471	CL1485Contig5
GO:0042769	DNA damage response, detection of DNA damage	P	1	1333	6	18833	0.0620236	0.131914	2.35471	CL51298Contig1
GO:0043032	positive regulation of macrophage activation	P	1	1333	6	18833	0.0620236	0.131914	2.35471	CL22490Contig1
GO:0043281	regulation of cysteine-type endopeptidase activity involved in apoptotic process	P	1	1333	6	18833	0.0620236	0.131914	2.35471	CL8296Contig2
GO:0043297	apical junction assembly	P	1	1333	6	18833	0.0620236	0.131914	2.35471	comp82412_c0_seq1_W_2
GO:0043303	mast cell degranulation	P	1	1333	6	18833	0.0620236	0.131914	2.35471	comp94373_c1_seq3_W_3
GO:0043515	kinetochore binding	F	1	1333	6	18833	0.0620236	0.131914	2.35471	CL22007Contig1
GO:0043522	leucine zipper domain binding	F	1	1333	6	18833	0.0620236	0.131914	2.35471	comp163320_c0_seq1_B_1
GO:0045322	unmethylated CpG binding	F	1	1333	6	18833	0.0620236	0.131914	2.35471	CL90104Contig1
GO:0045634	regulation of melanocyte differentiation	P	1	1333	6	18833	0.0620236	0.131914	2.35471	CL2585Contig3
GO:0045843	negative regulation of striated muscle tissue development	P	1	1333	6	18833	0.0620236	0.131914	2.35471	comp95833_c2_seq3_B_1
GO:0046548	retinal rod cell development	P	1	1333	6	18833	0.0620236	0.131914	2.35471	CL4258Contig1
GO:0046622	positive regulation of organ growth	P	1	1333	6	18833	0.0620236	0.131914	2.35471	CL50297Contig1
GO:0046881	positive regulation of follicle-stimulating hormone secretion	P	1	1333	6	18833	0.0620236	0.131914	2.35471	CL1485Contig5
GO:0046914	transition metal ion binding	F	1	1333	6	18833	0.0620236	0.131914	2.35471	CL28592Contig1
GO:0050709	negative regulation of protein secretion	P	1	1333	6	18833	0.0620236	0.131914	2.35471	comp90511_c0_seq5_W_3
GO:0050773	regulation of dendrite development	P	1	1333	6	18833	0.0620236	0.131914	2.35471	comp87566_c0_seq1_B_1
GO:0051099	positive regulation of binding	P	1	1333	6	18833	0.0620236	0.131914	2.35471	comp90511_c0_seq5_W_3
GO:0051138	positive regulation of NK T cell differentiation	P	1	1333	6	18833	0.0620236	0.131914	2.35471	CL28014Contig1
GO:0051156	glucose 6-phosphate metabolic process	P	1	1333	6	18833	0.0620236	0.131914	2.35471	CL419Contig3
GO:0051492	regulation of stress fiber assembly	P	1	1333	6	18833	0.0620236	0.131914	2.35471	CL71Contig2
GO:0051593	response to folic acid	P	1	1333	6	18833	0.0620236	0.131914	2.35471	CL23290Contig2
GO:0051602	response to electrical stimulus	P	1	1333	6	18833	0.0620236	0.131914	2.35471	CL23290Contig2
GO:0051896	regulation of protein kinase B signaling	P	1	1333	6	18833	0.0620236	0.131914	2.35471	CL6551Contig1
GO:0051930	regulation of sensory perception of pain	P	1	1333	6	18833	0.0620236	0.131914	2.35471	CL6510Contig3
GO:0055014	atrial cardiac muscle cell development	P	1	1333	6	18833	0.0620236	0.131914	2.35471	CL13140Contig2
GO:0060265	positive regulation of respiratory burst involved in inflammatory response	P	1	1333	6	18833	0.0620236	0.131914	2.35471	comp106024_c0_seq1_B_3
GO:0060266	negative regulation of respiratory burst involved in inflammatory response	P	1	1333	6	18833	0.0620236	0.131914	2.35471	comp106024_c0_seq1_B_3
GO:0060292	long term synaptic depression	P	1	1333	6	18833	0.0620236	0.131914	2.35471	CL6510Contig3
GO:0060297	regulation of sarcomere organization	P	1	1333	6	18833	0.0620236	0.131914	2.35471	CL6551Contig1
GO:0060316	positive regulation of ryanodine-sensitive calcium-release channel activity	P	1	1333	6	18833	0.0620236	0.131914	2.35471	CL4051Contig1
GO:0060564	negative regulation of mitotic anaphase-promoting complex activity	P	1	1333	6	18833	0.0620236	0.131914	2.35471	CL13441Contig1
GO:0060591	chondroblast differentiation	P	1	1333	6	18833	0.0620236	0.131914	2.35471	CL8451Contig4
GO:0060964	regulation of gene silencing by miRNA	P	1	1333	6	18833	0.0620236	0.131914	2.35471	CL8379Contig3
GO:0070695	FHF complex	C	1	1333	6	18833	0.0620236	0.131914	2.35471	CL58157Contig1
GO:0071375	cellular response to peptide hormone stimulus	P	1	1333	6	18833	0.0620236	0.131914	2.35471	CL12559Contig1
GO:0071514	genetic imprinting	P	1	1333	6	18833	0.0620236	0.131914	2.35471	comp20519_c0_seq1_B_1
GO:0071532	ankyrin repeat binding	F	1	1333	6	18833	0.0620236	0.131914	2.35471	CL2738Contig3
GO:0071896	protein localization to adherens junction	P	1	1333	6	18833	0.0620236	0.131914	2.35471	comp75437_c0_seq4_W_3
GO:0072092	ureteric bud invasion	P	1	1333	6	18833	0.0620236	0.131914	2.35471	CL4Contig42
GO:0097039	protein linear polyubiquitination	P	1	1333	6	18833	0.0620236	0.131914	2.35471	CL5514Contig1
GO:1901888	regulation of cell junction assembly	P	1	1333	6	18833	0.0620236	0.131914	2.35471	CL26Contig15
GO:2000041	negative regulation of planar cell polarity pathway involved in axis elongation	P	1	1333	6	18833	0.0620236	0.131914	2.35471	comp100647_c0_seq2_B_3
GO:2000649	regulation of sodium ion transmembrane transporter activity	P	1	1333	6	18833	0.0620236	0.131914	2.35471	CL17Contig10
GO:2000786	positive regulation of autophagic vacuole assembly	P	1	1333	6	18833	0.0620236	0.131914	2.35471	comp69057_c0_seq1_B_3
GO:2001137	positive regulation of endocytic recycling	P	1	1333	6	18833	0.0620236	0.131914	2.35471	CL29272Contig1
GO:0005576	extracellular region	C	28	1333	304	18833	0.0623051	0.132428	1.30129	comp74439_c0_seq1_W_1,CL8451Contig4,CL88442Contig1,CL12748Contig1,comp76935_c0_seq1_W_3,comp120907_c0_seq1_B_2,CL6760Contig1,comp20519_c0_seq1_B_1,CL52730Contig1,CL15952Contig1,CL11329Contig1,CL24800Contig1,CL17759Contig1,CL25746Contig1,comp63791_c0_seq1_W_2,CL86004Contig1,CL4716Contig3,CL75406Contig1,CL41043Contig1,CL22539Contig3,CL1220Contig3,CL66205Contig1,CL14257Contig1,CL4051Contig1,comp8330…
GO:0009791	post-embryonic development	P	9	1333	82	18833	0.063426	0.134725	1.55067	comp118277_c0_seq1_B_2,CL2585Contig3,CL27717Contig1,CL6731Contig2,CL257Contig7,comp104913_c0_seq69_B_3,CL5309Contig1,comp94916_c0_seq53_W_3,CL17788Contig1
GO:0030141	secretory granule	C	4	1333	31	18833	0.064523	0.136794	1.823	comp97383_c0_seq2_B_3,CL52730Contig1,CL27211Contig1,CL17759Contig1
GO:0031252	cell leading edge	C	4	1333	31	18833	0.064523	0.136794	1.823	CL80778Contig1,comp164861_c0_seq2_B_2,CL57932Contig1,CL42035Contig1
GO:0070979	protein K11-linked ubiquitination	P	4	1333	31	18833	0.064523	0.136794	1.823	CL35863Contig1,CL63873Contig1,comp84291_c0_seq1_W_1,CL10084Contig1
GO:0006839	mitochondrial transport	P	3	1333	22	18833	0.0657805	0.139106	1.92658	CL26421Contig1,CL8092Contig1,CL23072Contig1
GO:0006892	post-Golgi vesicle-mediated transport	P	3	1333	22	18833	0.0657805	0.139106	1.92658	CL15292Contig1,CL205Contig2,CL2Contig91
GO:0035265	organ growth	P	3	1333	22	18833	0.0657805	0.139106	1.92658	comp107019_c0_seq2_B_2,CL6731Contig2,CL36536Contig1
GO:0043542	endothelial cell migration	P	3	1333	22	18833	0.0657805	0.139106	1.92658	CL11312Contig1,CL66607Contig1,CL18342Contig1
GO:0017048	Rho GTPase binding	F	5	1333	41	18833	0.0668668	0.140957	1.72296	CL78397Contig1,comp165886_c0_seq6_B_2,CL529Contig5,CL85059Contig1,comp94613_c1_seq1_W_3
GO:0034166	toll-like receptor 10 signaling pathway	P	5	1333	41	18833	0.0668668	0.140957	1.72296	CL1Contig167,CL440Contig2,CL1Contig767,CL2738Contig3,CL32411Contig1
GO:0035666	TRIF-dependent toll-like receptor signaling pathway	P	5	1333	41	18833	0.0668668	0.140957	1.72296	CL1Contig167,CL440Contig2,CL1Contig767,CL2738Contig3,CL32411Contig1
GO:0038123	toll-like receptor TLR1:TLR2 signaling pathway	P	5	1333	41	18833	0.0668668	0.140957	1.72296	CL1Contig167,CL440Contig2,CL1Contig767,CL2738Contig3,CL32411Contig1
GO:0038124	toll-like receptor TLR6:TLR2 signaling pathway	P	5	1333	41	18833	0.0668668	0.140957	1.72296	CL1Contig167,CL440Contig2,CL1Contig767,CL2738Contig3,CL32411Contig1
GO:0090305	nucleic acid phosphodiester bond hydrolysis	P	9	1333	83	18833	0.067764	0.142758	1.53198	CL1Contig410,comp118277_c0_seq1_B_2,comp103937_c1_seq1_W_1,CL1Contig1040,CL72089Contig1,CL1Contig322,CL1Contig138,CL196Contig6,CL12559Contig1
GO:0000307	cyclin-dependent protein kinase holoenzyme complex	C	2	1333	14	18833	0.0716162	0.148621	2.01833	CL1Contig464,comp71863_c0_seq6_W_2
GO:0001076	RNA polymerase II transcription factor binding transcription factor activity	F	2	1333	14	18833	0.0716162	0.148621	2.01833	CL5296Contig2,comp75206_c0_seq1_W_2
GO:0002052	positive regulation of neuroblast proliferation	P	2	1333	14	18833	0.0716162	0.148621	2.01833	CL31440Contig2,comp93570_c0_seq1_B_1
GO:0004521	endoribonuclease activity	F	2	1333	14	18833	0.0716162	0.148621	2.01833	CL22Contig1,CL12559Contig1
GO:0005539	glycosaminoglycan binding	F	2	1333	14	18833	0.0716162	0.148621	2.01833	CL2824Contig2,CL2824Contig4
GO:0005790	smooth endoplasmic reticulum	C	2	1333	14	18833	0.0716162	0.148621	2.01833	comp104913_c0_seq69_B_3,comp94916_c0_seq53_W_3
GO:0007190	activation of adenylate cyclase activity	P	2	1333	14	18833	0.0716162	0.148621	2.01833	comp20519_c0_seq1_B_1,CL4051Contig1
GO:0009650	UV protection	P	2	1333	14	18833	0.0716162	0.148621	2.01833	CL11233Contig2,CL20320Contig1
GO:0010469	regulation of receptor activity	P	2	1333	14	18833	0.0716162	0.148621	2.01833	CL80778Contig1,CL42035Contig1
GO:0016012	sarcoglycan complex	C	2	1333	14	18833	0.0716162	0.148621	2.01833	comp86288_c0_seq3_W_2,CL4889Contig1
GO:0016462	pyrophosphatase activity	F	2	1333	14	18833	0.0716162	0.148621	2.01833	CL20335Contig1,CL1294Contig6
GO:0019933	cAMP-mediated signaling	P	2	1333	14	18833	0.0716162	0.148621	2.01833	CL1Contig167,CL1Contig767
GO:0021799	cerebral cortex radially oriented cell migration	P	2	1333	14	18833	0.0716162	0.148621	2.01833	CL57932Contig1,comp93570_c0_seq1_B_1
GO:0034612	response to tumor necrosis factor	P	2	1333	14	18833	0.0716162	0.148621	2.01833	CL200Contig3,CL54195Contig1
GO:0046325	negative regulation of glucose import	P	2	1333	14	18833	0.0716162	0.148621	2.01833	CL4849Contig1,CL1729Contig2
GO:0046716	muscle cell cellular homeostasis	P	2	1333	14	18833	0.0716162	0.148621	2.01833	CL1034Contig1,CL22510Contig1
GO:0046784	viral mRNA export from host cell nucleus	P	2	1333	14	18833	0.0716162	0.148621	2.01833	CL14861Contig1,comp79712_c0_seq1_B_3
GO:0050919	negative chemotaxis	P	2	1333	14	18833	0.0716162	0.148621	2.01833	CL8296Contig2,CL41043Contig1
GO:0055013	cardiac muscle cell development	P	2	1333	14	18833	0.0716162	0.148621	2.01833	comp118277_c0_seq1_B_2,CL6551Contig1
GO:0060425	lung morphogenesis	P	2	1333	14	18833	0.0716162	0.148621	2.01833	comp104913_c0_seq69_B_3,comp94916_c0_seq53_W_3
GO:0070372	regulation of ERK1 and ERK2 cascade	P	2	1333	14	18833	0.0716162	0.148621	2.01833	CL8451Contig4,CL8296Contig2
GO:0071285	cellular response to lithium ion	P	2	1333	14	18833	0.0716162	0.148621	2.01833	comp40660_c0_seq1_W_3,CL26562Contig1
GO:0072520	seminiferous tubule development	P	2	1333	14	18833	0.0716162	0.148621	2.01833	CL440Contig2,comp75206_c0_seq1_W_2
GO:0072686	mitotic spindle	C	2	1333	14	18833	0.0716162	0.148621	2.01833	CL13441Contig1,CL2Contig198
GO:0001103	RNA polymerase II repressing transcription factor binding	F	4	1333	32	18833	0.0722151	0.149307	1.76604	CL44003Contig1,CL29841Contig1,CL22539Contig3,CL6551Contig1
GO:0004879	ligand-activated sequence-specific DNA binding RNA polymerase II transcription factor activity	F	4	1333	32	18833	0.0722151	0.149307	1.76604	CL9198Contig1,CL2Contig675,CL36578Contig1,CL17788Contig1
GO:0006754	ATP biosynthetic process	P	4	1333	32	18833	0.0722151	0.149307	1.76604	CL1034Contig1,CL22510Contig1,CL1Contig977,CL1485Contig5
GO:0008301	DNA binding, bending	F	4	1333	32	18833	0.0722151	0.149307	1.76604	CL22595Contig1,CL3791Contig1,CL80250Contig1,comp33776_c0_seq1_W_3
GO:0019900	kinase binding	F	4	1333	32	18833	0.0722151	0.149307	1.76604	CL2434Contig1,CL7157Contig2,CL3830Contig1,comp60371_c0_seq2_W_2
GO:0032526	response to retinoic acid	P	4	1333	32	18833	0.0722151	0.149307	1.76604	comp63791_c0_seq1_W_2,CL31705Contig1,comp75206_c0_seq1_W_2,CL16322Contig1
GO:0042127	regulation of cell proliferation	P	6	1333	52	18833	0.0723995	0.149596	1.63019	CL104982Contig1,CL22444Contig1,CL50297Contig1,comp174368_c0_seq12_B_2,CL80250Contig1,CL29167Contig1
GO:0000775	chromosome, centromeric region	C	5	1333	42	18833	0.0735622	0.151716	1.68194	comp78386_c0_seq1_W_2,CL46225Contig1,CL23817Contig1,CL23107Contig1,CL18749Contig1
GO:0009408	response to heat	P	5	1333	42	18833	0.0735622	0.151716	1.68194	CL1034Contig1,CL5001Contig2,CL18344Contig1,CL22510Contig1,CL54139Contig1
GO:0030855	epithelial cell differentiation	P	5	1333	42	18833	0.0735622	0.151716	1.68194	comp80250_c0_seq2_W_3,CL1022Contig1,CL1635Contig2,CL13283Contig1,comp94742_c0_seq5_W_3
GO:0000278	mitotic cell cycle	P	3	1333	23	18833	0.0753536	0.154646	1.84282	comp57303_c0_seq1_W_2,CL1298Contig3,CL1888Contig4
GO:0004298	threonine-type endopeptidase activity	F	3	1333	23	18833	0.0753536	0.154646	1.84282	CL12774Contig1,comp92331_c0_seq4_W_3,comp88499_c0_seq15_W_2
GO:0007492	endoderm development	P	3	1333	23	18833	0.0753536	0.154646	1.84282	CL48812Contig1,CL1485Contig5,comp33776_c0_seq1_W_3
GO:0030318	melanocyte differentiation	P	3	1333	23	18833	0.0753536	0.154646	1.84282	comp97383_c0_seq2_B_3,CL27211Contig1,comp69656_c0_seq3_B_3
GO:0032435	negative regulation of proteasomal ubiquitin-dependent protein catabolic process	P	3	1333	23	18833	0.0753536	0.154646	1.84282	CL2210Contig2,CL18342Contig1,CL29167Contig1
GO:0033962	cytoplasmic mRNA processing body assembly	P	3	1333	23	18833	0.0753536	0.154646	1.84282	CL5283Contig1,comp88396_c0_seq2_W_2,comp78351_c0_seq3_W_2
GO:0043395	heparan sulfate proteoglycan binding	F	3	1333	23	18833	0.0753536	0.154646	1.84282	CL4014Contig1,CL4014Contig3,CL49006Contig1
GO:0072661	protein targeting to plasma membrane	P	3	1333	23	18833	0.0753536	0.154646	1.84282	comp63791_c0_seq1_W_2,CL29272Contig1,CL16322Contig1
GO:0034138	toll-like receptor 3 signaling pathway	P	6	1333	53	18833	0.0785771	0.15897	1.59943	CL1Contig167,CL440Contig2,CL1Contig767,CL2738Contig3,CL32411Contig1,CL78286Contig1
GO:0042981	regulation of apoptotic process	P	6	1333	53	18833	0.0785771	0.15897	1.59943	CL200Contig3,comp161680_c0_seq7_B_2,comp69656_c0_seq3_B_3,CL13970Contig1,CL29167Contig1,CL60392Contig1
GO:0008144	drug binding	F	4	1333	33	18833	0.0803852	0.15897	1.71252	CL41Contig8,comp60527_c0_seq3_W_3,CL28959Contig1,CL8648Contig2
GO:0032588	trans-Golgi network membrane	C	4	1333	33	18833	0.0803852	0.15897	1.71252	CL205Contig2,comp20519_c0_seq1_B_1,CL25195Contig1,CL26844Contig1
GO:0051436	negative regulation of ubiquitin-protein ligase activity involved in mitotic cell cycle	P	4	1333	33	18833	0.0803852	0.15897	1.71252	CL440Contig2,comp84291_c0_seq1_W_1,CL10084Contig1,comp148841_c0_seq3_B_2
GO:0043130	ubiquitin binding	F	5	1333	43	18833	0.0806256	0.15897	1.64282	CL22611Contig1,CL440Contig2,CL15876Contig1,CL15876Contig2,CL5514Contig1
GO:0051289	protein homotetramerization	P	5	1333	43	18833	0.0806256	0.15897	1.64282	CL1034Contig1,CL22510Contig1,CL5494Contig2,CL5145Contig2,CL12Contig26
GO:0000109	nucleotide-excision repair complex	C	1	1333	7	18833	0.0828434	0.15897	2.01833	CL1298Contig3
GO:0000722	telomere maintenance via recombination	P	1	1333	7	18833	0.0828434	0.15897	2.01833	CL1298Contig3
GO:0001510	RNA methylation	P	1	1333	7	18833	0.0828434	0.15897	2.01833	CL2Contig445
GO:0001757	somite specification	P	1	1333	7	18833	0.0828434	0.15897	2.01833	CL50368Contig1
GO:0003073	regulation of systemic arterial blood pressure	P	1	1333	7	18833	0.0828434	0.15897	2.01833	CL68853Contig1
GO:0003150	muscular septum morphogenesis	P	1	1333	7	18833	0.0828434	0.15897	2.01833	comp80250_c0_seq2_W_3
GO:0004035	alkaline phosphatase activity	F	1	1333	7	18833	0.0828434	0.15897	2.01833	comp87166_c0_seq2_W_2
GO:0005160	transforming growth factor beta receptor binding	F	1	1333	7	18833	0.0828434	0.15897	2.01833	CL51436Contig1
GO:0005771	multivesicular body	C	1	1333	7	18833	0.0828434	0.15897	2.01833	CL81687Contig1
GO:0006401	RNA catabolic process	P	1	1333	7	18833	0.0828434	0.15897	2.01833	CL77053Contig1
GO:0006493	protein O-linked glycosylation	P	1	1333	7	18833	0.0828434	0.15897	2.01833	comp52674_c0_seq1_W_2
GO:0007144	female meiosis I	P	1	1333	7	18833	0.0828434	0.15897	2.01833	CL440Contig2
GO:0007185	transmembrane receptor protein tyrosine phosphatase signaling pathway	P	1	1333	7	18833	0.0828434	0.15897	2.01833	comp148151_c0_seq5_B_2
GO:0008053	mitochondrial fusion	P	1	1333	7	18833	0.0828434	0.15897	2.01833	comp169979_c0_seq4_B_2
GO:0008276	protein methyltransferase activity	F	1	1333	7	18833	0.0828434	0.15897	2.01833	comp116465_c0_seq15_W_1
GO:0008327	methyl-CpG binding	F	1	1333	7	18833	0.0828434	0.15897	2.01833	CL1728Contig1
GO:0008381	mechanically-gated ion channel activity	F	1	1333	7	18833	0.0828434	0.15897	2.01833	CL8Contig6
GO:0008502	melatonin receptor activity	F	1	1333	7	18833	0.0828434	0.15897	2.01833	CL36343Contig1
GO:0009792	embryo development ending in birth or egg hatching	P	1	1333	7	18833	0.0828434	0.15897	2.01833	CL13140Contig2
GO:0010165	response to X-ray	P	1	1333	7	18833	0.0828434	0.15897	2.01833	CL11233Contig2
GO:0010424	DNA methylation on cytosine within a CG sequence	P	1	1333	7	18833	0.0828434	0.15897	2.01833	CL36536Contig1
GO:0010667	negative regulation of cardiac muscle cell apoptotic process	P	1	1333	7	18833	0.0828434	0.15897	2.01833	comp100647_c0_seq2_B_3
GO:0010669	epithelial structure maintenance	P	1	1333	7	18833	0.0828434	0.15897	2.01833	comp97708_c0_seq5_W_1
GO:0014033	neural crest cell differentiation	P	1	1333	7	18833	0.0828434	0.15897	2.01833	CL2Contig744
GO:0014823	response to activity	P	1	1333	7	18833	0.0828434	0.15897	2.01833	CL26562Contig1
GO:0015464	acetylcholine receptor activity	F	1	1333	7	18833	0.0828434	0.15897	2.01833	comp79438_c0_seq3_W_3
GO:0016533	cyclin-dependent protein kinase 5 holoenzyme complex	C	1	1333	7	18833	0.0828434	0.15897	2.01833	CL1Contig993
GO:0016712	oxidoreductase activity, acting on paired donors, with incorporation or reduction of molecular oxygen, reduced flavin or flavoprotein as one donor, and incorporation of one atom of oxygen	F	1	1333	7	18833	0.0828434	0.15897	2.01833	comp94318_c0_seq1_W_1
GO:0017055	negative regulation of RNA polymerase II transcriptional preinitiation complex assembly	P	1	1333	7	18833	0.0828434	0.15897	2.01833	CL2Contig572
GO:0019100	male germ-line sex determination	P	1	1333	7	18833	0.0828434	0.15897	2.01833	comp100836_c0_seq2_B_1
GO:0019788	NEDD8 ligase activity	F	1	1333	7	18833	0.0828434	0.15897	2.01833	CL11052Contig1
GO:0021800	cerebral cortex tangential migration	P	1	1333	7	18833	0.0828434	0.15897	2.01833	CL50297Contig1
GO:0021854	hypothalamus development	P	1	1333	7	18833	0.0828434	0.15897	2.01833	CL6701Contig1
GO:0021888	hypothalamus gonadotrophin-releasing hormone neuron development	P	1	1333	7	18833	0.0828434	0.15897	2.01833	CL440Contig2
GO:0022601	menstrual cycle phase	P	1	1333	7	18833	0.0828434	0.15897	2.01833	CL12107Contig1
GO:0030033	microvillus assembly	P	1	1333	7	18833	0.0828434	0.15897	2.01833	CL666Contig4
GO:0030042	actin filament depolymerization	P	1	1333	7	18833	0.0828434	0.15897	2.01833	comp41115_c0_seq3_W_2
GO:0030517	negative regulation of axon extension	P	1	1333	7	18833	0.0828434	0.15897	2.01833	CL1Contig993
GO:0030854	positive regulation of granulocyte differentiation	P	1	1333	7	18833	0.0828434	0.15897	2.01833	CL511Contig3
GO:0030916	otic vesicle formation	P	1	1333	7	18833	0.0828434	0.15897	2.01833	CL6731Contig2
GO:0031014	troponin T binding	F	1	1333	7	18833	0.0828434	0.15897	2.01833	CL2Contig594
GO:0031293	membrane protein intracellular domain proteolysis	P	1	1333	7	18833	0.0828434	0.15897	2.01833	CL2738Contig3
GO:0031624	ubiquitin conjugating enzyme binding	F	1	1333	7	18833	0.0828434	0.15897	2.01833	CL3791Contig1
GO:0031871	proteinase activated receptor binding	F	1	1333	7	18833	0.0828434	0.15897	2.01833	CL9225Contig2
GO:0032045	guanyl-nucleotide exchange factor complex	C	1	1333	7	18833	0.0828434	0.15897	2.01833	CL26Contig15
GO:0032289	central nervous system myelin formation	P	1	1333	7	18833	0.0828434	0.15897	2.01833	comp33776_c0_seq1_W_3
GO:0032909	regulation of transforming growth factor beta2 production	P	1	1333	7	18833	0.0828434	0.15897	2.01833	CL12107Contig1
GO:0033018	sarcoplasmic reticulum lumen	C	1	1333	7	18833	0.0828434	0.15897	2.01833	comp40660_c0_seq1_W_3
GO:0033136	serine phosphorylation of STAT3 protein	P	1	1333	7	18833	0.0828434	0.15897	2.01833	CL1Contig993
GO:0033144	negative regulation of intracellular steroid hormone receptor signaling pathway	P	1	1333	7	18833	0.0828434	0.15897	2.01833	comp40660_c0_seq1_W_3
GO:0033180	proton-transporting V-type ATPase, V1 domain	C	1	1333	7	18833	0.0828434	0.15897	2.01833	CL28890Contig1
GO:0033198	response to ATP	P	1	1333	7	18833	0.0828434	0.15897	2.01833	CL45095Contig1
GO:0033993	response to lipid	P	1	1333	7	18833	0.0828434	0.15897	2.01833	CL5065Contig2
GO:0034259	negative regulation of Rho GTPase activity	P	1	1333	7	18833	0.0828434	0.15897	2.01833	comp27485_c0_seq1_W_3
GO:0034333	adherens junction assembly	P	1	1333	7	18833	0.0828434	0.15897	2.01833	CL33836Contig1
GO:0035054	embryonic heart tube anterior/posterior pattern specification	P	1	1333	7	18833	0.0828434	0.15897	2.01833	comp75206_c0_seq1_W_2
GO:0042035	regulation of cytokine biosynthetic process	P	1	1333	7	18833	0.0828434	0.15897	2.01833	comp105087_c0_seq3_B_3
GO:0042162	telomeric DNA binding	F	1	1333	7	18833	0.0828434	0.15897	2.01833	CL22Contig1
GO:0042246	tissue regeneration	P	1	1333	7	18833	0.0828434	0.15897	2.01833	CL54119Contig1
GO:0042301	phosphate ion binding	F	1	1333	7	18833	0.0828434	0.15897	2.01833	CL2738Contig3
GO:0042662	negative regulation of mesodermal cell fate specification	P	1	1333	7	18833	0.0828434	0.15897	2.01833	comp100647_c0_seq2_B_3
GO:0043141	ATP-dependent 5'-3' DNA helicase activity	F	1	1333	7	18833	0.0828434	0.15897	2.01833	comp54230_c1_seq3_W_3
GO:0043296	apical junction complex	C	1	1333	7	18833	0.0828434	0.15897	2.01833	comp107962_c1_seq1_W_1
GO:0043508	negative regulation of JUN kinase activity	P	1	1333	7	18833	0.0828434	0.15897	2.01833	comp100647_c0_seq2_B_3
GO:0043569	negative regulation of insulin-like growth factor receptor signaling pathway	P	1	1333	7	18833	0.0828434	0.15897	2.01833	CL257Contig7
GO:0044210	'de novo' CTP biosynthetic process	P	1	1333	7	18833	0.0828434	0.15897	2.01833	CL5995Contig2
GO:0045010	actin nucleation	P	1	1333	7	18833	0.0828434	0.15897	2.01833	comp172517_c0_seq1_B_2
GO:0045226	extracellular polysaccharide biosynthetic process	P	1	1333	7	18833	0.0828434	0.15897	2.01833	CL2Contig708
GO:0045651	positive regulation of macrophage differentiation	P	1	1333	7	18833	0.0828434	0.15897	2.01833	CL200Contig3
GO:0045686	negative regulation of glial cell differentiation	P	1	1333	7	18833	0.0828434	0.15897	2.01833	CL8379Contig3
GO:0045717	negative regulation of fatty acid biosynthetic process	P	1	1333	7	18833	0.0828434	0.15897	2.01833	comp85422_c0_seq2_W_3
GO:0045956	positive regulation of calcium ion-dependent exocytosis	P	1	1333	7	18833	0.0828434	0.15897	2.01833	CL1Contig993
GO:0046632	alpha-beta T cell differentiation	P	1	1333	7	18833	0.0828434	0.15897	2.01833	CL22444Contig1
GO:0047184	1-acylglycerophosphocholine O-acyltransferase activity	F	1	1333	7	18833	0.0828434	0.15897	2.01833	CL17888Contig2
GO:0048468	cell development	P	1	1333	7	18833	0.0828434	0.15897	2.01833	comp151634_c0_seq2_B_2
GO:0048645	organ formation	P	1	1333	7	18833	0.0828434	0.15897	2.01833	CL68853Contig1
GO:0048714	positive regulation of oligodendrocyte differentiation	P	1	1333	7	18833	0.0828434	0.15897	2.01833	CL6551Contig1
GO:0048752	semicircular canal morphogenesis	P	1	1333	7	18833	0.0828434	0.15897	2.01833	CL36578Contig1
GO:0050730	regulation of peptidyl-tyrosine phosphorylation	P	1	1333	7	18833	0.0828434	0.15897	2.01833	CL8296Contig2
GO:0050884	neuromuscular process controlling posture	P	1	1333	7	18833	0.0828434	0.15897	2.01833	CL54195Contig1
GO:0050921	positive regulation of chemotaxis	P	1	1333	7	18833	0.0828434	0.15897	2.01833	CL1485Contig5
GO:0051152	positive regulation of smooth muscle cell differentiation	P	1	1333	7	18833	0.0828434	0.15897	2.01833	CL1485Contig5
GO:0055099	response to high density lipoprotein particle	P	1	1333	7	18833	0.0828434	0.15897	2.01833	CL3616Contig1
GO:0060080	regulation of inhibitory postsynaptic membrane potential	P	1	1333	7	18833	0.0828434	0.15897	2.01833	CL61Contig2
GO:0060501	positive regulation of epithelial cell proliferation involved in lung morphogenesis	P	1	1333	7	18833	0.0828434	0.15897	2.01833	CL6731Contig2
GO:0060527	prostate epithelial cord arborization involved in prostate glandular acinus morphogenesis	P	1	1333	7	18833	0.0828434	0.15897	2.01833	CL6731Contig2
GO:0061056	sclerotome development	P	1	1333	7	18833	0.0828434	0.15897	2.01833	comp100647_c0_seq2_B_3
GO:0061202	clathrin-sculpted gamma-aminobutyric acid transport vesicle membrane	C	1	1333	7	18833	0.0828434	0.15897	2.01833	CL24010Contig1
GO:0071372	cellular response to follicle-stimulating hormone stimulus	P	1	1333	7	18833	0.0828434	0.15897	2.01833	comp75206_c0_seq1_W_2
GO:0071797	LUBAC complex	C	1	1333	7	18833	0.0828434	0.15897	2.01833	CL5514Contig1
GO:0071880	adenylate cyclase-activating adrenergic receptor signaling pathway	P	1	1333	7	18833	0.0828434	0.15897	2.01833	comp20519_c0_seq1_B_1
GO:0072385	minus-end-directed organelle transport along microtubule	P	1	1333	7	18833	0.0828434	0.15897	2.01833	CL9225Contig2
GO:0072393	microtubule anchoring at microtubule organizing center	P	1	1333	7	18833	0.0828434	0.15897	2.01833	CL9225Contig2
GO:0072517	host cell viral assembly compartment	C	1	1333	7	18833	0.0828434	0.15897	2.01833	CL9225Contig2
GO:0075733	intracellular transport of virus	P	1	1333	7	18833	0.0828434	0.15897	2.01833	CL8005Contig1
GO:0080111	DNA demethylation	P	1	1333	7	18833	0.0828434	0.15897	2.01833	CL12559Contig1
GO:0090003	regulation of establishment of protein localization to plasma membrane	P	1	1333	7	18833	0.0828434	0.15897	2.01833	CL68853Contig1
GO:0090200	positive regulation of release of cytochrome c from mitochondria	P	1	1333	7	18833	0.0828434	0.15897	2.01833	CL5Contig21
GO:0090288	negative regulation of cellular response to growth factor stimulus	P	1	1333	7	18833	0.0828434	0.15897	2.01833	comp108384_c0_seq1_W_1
GO:0090311	regulation of protein deacetylation	P	1	1333	7	18833	0.0828434	0.15897	2.01833	CL6551Contig1
GO:1900275	negative regulation of phospholipase C activity	P	1	1333	7	18833	0.0828434	0.15897	2.01833	CL9225Contig2
GO:1900276	regulation of proteinase activated receptor activity	P	1	1333	7	18833	0.0828434	0.15897	2.01833	CL9225Contig2
GO:1900737	negative regulation of phospholipase C-activating G-protein coupled receptor signaling pathway	P	1	1333	7	18833	0.0828434	0.15897	2.01833	CL9225Contig2
GO:2000009	negative regulation of protein localization to cell surface	P	1	1333	7	18833	0.0828434	0.15897	2.01833	CL75406Contig1
GO:2000096	positive regulation of Wnt signaling pathway, planar cell polarity pathway	P	1	1333	7	18833	0.0828434	0.15897	2.01833	CL33311Contig1
GO:2000143	negative regulation of DNA-templated transcription, initiation	P	1	1333	7	18833	0.0828434	0.15897	2.01833	CL2Contig572
GO:0001662	behavioral fear response	P	2	1333	15	18833	0.0849822	0.160581	1.88377	CL1331Contig3,CL1331Contig4
GO:0002088	lens development in camera-type eye	P	2	1333	15	18833	0.0849822	0.160581	1.88377	CL37785Contig1,CL5309Contig1
GO:0003197	endocardial cushion development	P	2	1333	15	18833	0.0849822	0.160581	1.88377	comp174368_c0_seq12_B_2,comp75206_c0_seq1_W_2
GO:0003281	ventricular septum development	P	2	1333	15	18833	0.0849822	0.160581	1.88377	CL8451Contig4,CL22539Contig3
GO:0005875	microtubule associated complex	C	2	1333	15	18833	0.0849822	0.160581	1.88377	CL57932Contig1,CL1729Contig2
GO:0006833	water transport	P	2	1333	15	18833	0.0849822	0.160581	1.88377	comp20519_c0_seq1_B_1,CL77874Contig1
GO:0006978	DNA damage response, signal transduction by p53 class mediator resulting in transcription of p21 class mediator	P	2	1333	15	18833	0.0849822	0.160581	1.88377	CL17846Contig1,CL17846Contig2
GO:0008373	sialyltransferase activity	F	2	1333	15	18833	0.0849822	0.160581	1.88377	CL4609Contig1,comp82132_c0_seq1_W_3
GO:0010216	maintenance of DNA methylation	P	2	1333	15	18833	0.0849822	0.160581	1.88377	CL1977Contig2,comp78386_c0_seq1_W_2
GO:0016226	iron-sulfur cluster assembly	P	2	1333	15	18833	0.0849822	0.160581	1.88377	CL16492Contig1,comp64347_c0_seq2_W_3
GO:0016574	histone ubiquitination	P	2	1333	15	18833	0.0849822	0.160581	1.88377	CL39319Contig1,CL70867Contig1
GO:0019226	transmission of nerve impulse	P	2	1333	15	18833	0.0849822	0.160581	1.88377	CL1331Contig3,CL1331Contig4
GO:0030317	sperm motility	P	2	1333	15	18833	0.0849822	0.160581	1.88377	comp75073_c0_seq2_W_2,CL18344Contig1
GO:0031589	cell-substrate adhesion	P	2	1333	15	18833	0.0849822	0.160581	1.88377	comp116506_c0_seq27_W_1,CL41Contig3
GO:0032720	negative regulation of tumor necrosis factor production	P	2	1333	15	18833	0.0849822	0.160581	1.88377	CL12402Contig2,CL54119Contig1
GO:0032967	positive regulation of collagen biosynthetic process	P	2	1333	15	18833	0.0849822	0.160581	1.88377	CL1485Contig5,CL6551Contig1
GO:0035094	response to nicotine	P	2	1333	15	18833	0.0849822	0.160581	1.88377	CL1034Contig1,CL22510Contig1
GO:0043029	T cell homeostasis	P	2	1333	15	18833	0.0849822	0.160581	1.88377	CL5Contig21,CL1485Contig5
GO:0043274	phospholipase binding	F	2	1333	15	18833	0.0849822	0.160581	1.88377	CL1374Contig2,CL4051Contig1
GO:0044255	cellular lipid metabolic process	P	2	1333	15	18833	0.0849822	0.160581	1.88377	CL23290Contig2,CL22539Contig3
GO:0044295	axonal growth cone	C	2	1333	15	18833	0.0849822	0.160581	1.88377	comp63791_c0_seq1_W_2,CL16322Contig1
GO:0046621	negative regulation of organ growth	P	2	1333	15	18833	0.0849822	0.160581	1.88377	CL5291Contig2,CL34451Contig1
GO:0051403	stress-activated MAPK cascade	P	2	1333	15	18833	0.0849822	0.160581	1.88377	CL1Contig167,CL1Contig767
GO:0051561	positive regulation of mitochondrial calcium ion concentration	P	2	1333	15	18833	0.0849822	0.160581	1.88377	CL11463Contig2,comp65424_c0_seq1_W_3
GO:0061077	chaperone-mediated protein folding	P	2	1333	15	18833	0.0849822	0.160581	1.88377	comp40660_c0_seq1_W_3,comp98104_c0_seq4_B_3
GO:0070306	lens fiber cell differentiation	P	2	1333	15	18833	0.0849822	0.160581	1.88377	comp151634_c0_seq2_B_2,CL1485Contig5
GO:0090179	planar cell polarity pathway involved in neural tube closure	P	2	1333	15	18833	0.0849822	0.160581	1.88377	comp80250_c0_seq2_W_3,comp100647_c0_seq2_B_3
GO:0000723	telomere maintenance	P	3	1333	24	18833	0.0855847	0.160809	1.76604	CL22Contig1,CL14257Contig1,CL45089Contig1
GO:0002076	osteoblast development	P	3	1333	24	18833	0.0855847	0.160809	1.76604	CL5291Contig2,comp88396_c0_seq2_W_2,CL34451Contig1
GO:0005680	anaphase-promoting complex	C	3	1333	24	18833	0.0855847	0.160809	1.76604	CL35863Contig1,comp84291_c0_seq1_W_1,CL10084Contig1
GO:0006626	protein targeting to mitochondrion	P	3	1333	24	18833	0.0855847	0.160809	1.76604	comp164861_c0_seq2_B_2,comp169979_c0_seq4_B_2,CL13172Contig3
GO:0008203	cholesterol metabolic process	P	3	1333	24	18833	0.0855847	0.160809	1.76604	CL32308Contig1,CL75406Contig1,CL75339Contig1
GO:0017134	fibroblast growth factor binding	F	3	1333	24	18833	0.0855847	0.160809	1.76604	CL24Contig10,CL6731Contig2,comp106024_c0_seq1_B_3
GO:0043235	receptor complex	C	3	1333	24	18833	0.0855847	0.160809	1.76604	CL36343Contig1,comp174368_c0_seq12_B_2,comp67392_c0_seq3_W_2
GO:0050750	low-density lipoprotein particle receptor binding	F	3	1333	24	18833	0.0855847	0.160809	1.76604	CL6542Contig1,CL18344Contig1,comp89235_c1_seq1_W_3
GO:0051898	negative regulation of protein kinase B signaling	P	3	1333	24	18833	0.0855847	0.160809	1.76604	comp12743_c0_seq1_W_3,CL1136Contig6,CL60667Contig1
GO:2001244	positive regulation of intrinsic apoptotic signaling pathway	P	3	1333	24	18833	0.0855847	0.160809	1.76604	CL11463Contig2,comp65424_c0_seq1_W_3,CL5Contig21
GO:0005667	transcription factor complex	C	24	1333	265	18833	0.0868838	0.163158	1.27954	CL44003Contig1,CL12764Contig1,CL22595Contig1,CL4055Contig3,CL29841Contig1,comp116884_c0_seq4_W_1,CL46194Contig1,CL1Contig464,CL2738Contig3,CL5296Contig2,CL17846Contig1,CL17846Contig2,CL36578Contig1,comp97708_c0_seq5_W_1,CL3791Contig1,comp90284_c1_seq2_W_2,comp113824_c0_seq2_W_1,CL85285Contig1,CL26766Contig1,CL26497Contig1,CL12559Contig1,CL805Contig4,CL6551Contig1,comp33776_c0_seq1_W_3
GO:0002039	p53 binding	F	7	1333	65	18833	0.0870522	0.163382	1.52151	CL1977Contig2,comp173513_c0_seq9_B_2,CL1Contig993,comp12743_c0_seq1_W_3,CL36536Contig1,CL16078Contig1,CL1136Contig6
GO:0001948	glycoprotein binding	F	5	1333	44	18833	0.088054	0.164891	1.60549	comp93049_c0_seq1_W_3,CL7968Contig1,comp40660_c0_seq1_W_3,CL12050Contig1,CL1251Contig5
GO:0031490	chromatin DNA binding	F	5	1333	44	18833	0.088054	0.164891	1.60549	CL12764Contig1,CL37477Contig1,CL12559Contig1,CL18368Contig1,CL6551Contig1
GO:0043966	histone H3 acetylation	P	5	1333	44	18833	0.088054	0.164891	1.60549	CL12764Contig1,CL1920Contig2,CL6592Contig1,CL30607Contig1,CL2Contig198
GO:0048487	beta-tubulin binding	F	5	1333	44	18833	0.088054	0.164891	1.60549	CL12066Contig2,CL57932Contig1,CL4032Contig2,comp88640_c0_seq1_W_3,comp68364_c0_seq1_W_2
GO:0005543	phospholipid binding	F	41	1333	480	18833	0.0902727	0.168951	1.20679	CL38713Contig1,CL104982Contig1,comp109303_c0_seq2_B_1,CL1Contig664,CL4849Contig1,CL2392Contig1,comp90909_c0_seq8_W_3,comp96433_c0_seq1_B_1,CL17014Contig3,CL1344Contig6,CL46567Contig1,comp94530_c1_seq18_W_3,comp83641_c0_seq2_W_3,CL1Contig1042,CL15292Contig1,CL157Contig10,comp73774_c0_seq1_B_3,comp87566_c0_seq1_B_1,CL4659Contig2,CL4659Contig1,comp52798_c0_seq1_B_3,comp83320_c0_seq2_W_3,CL50120Conti…
GO:0006366	transcription from RNA polymerase II promoter	P	16	1333	169	18833	0.0903329	0.168969	1.33759	CL13829Contig1,CL1728Contig1,CL2Contig572,CL666Contig4,CL23290Contig2,CL1067Contig1,comp68009_c0_seq1_B_1,comp151634_c0_seq2_B_2,comp93613_c2_seq7_W_3,CL2738Contig3,CL5296Contig2,CL31880Contig1,CL20461Contig1,CL6385Contig1,comp75206_c0_seq1_W_2,comp33776_c0_seq1_W_3
GO:0051260	protein homooligomerization	P	12	1333	122	18833	0.0907342	0.169625	1.38967	CL75819Contig1,CL54195Contig1,CL3156Contig3,comp125597_c0_seq1_B_2,comp87213_c0_seq11_W_2,comp59568_c0_seq6_W_3,CL5161Contig1,CL49131Contig1,CL29272Contig1,CL97887Contig1,comp68364_c0_seq1_W_2,CL78497Contig1
GO:0031410	cytoplasmic vesicle	C	6	1333	55	18833	0.0918208	0.171464	1.54127	comp166164_c0_seq3_B_2,CL38857Contig1,CL54195Contig1,CL9225Contig2,CL28014Contig1,CL3420Contig3
GO:0042472	inner ear morphogenesis	P	6	1333	55	18833	0.0918208	0.171464	1.54127	CL37477Contig1,CL21910Contig1,CL885Contig3,CL397Contig1,CL41785Contig2,CL18368Contig1
GO:0043524	negative regulation of neuron apoptotic process	P	10	1333	100	18833	0.0956825	0.178575	1.41283	CL38713Contig1,CL12402Contig2,CL12066Contig2,CL46194Contig1,CL49465Contig1,comp174368_c0_seq12_B_2,comp13542_c0_seq1_W_2,CL36578Contig1,CL54119Contig1,CL17788Contig1
GO:0005901	caveola	C	5	1333	45	18833	0.0958428	0.178774	1.56981	CL80778Contig1,comp16485_c0_seq2_W_3,comp63791_c0_seq1_W_2,CL16322Contig1,CL42035Contig1
GO:0001540	beta-amyloid binding	F	3	1333	25	18833	0.0964513	0.179608	1.69539	CL2602Contig1,CL12713Contig1,CL12107Contig1
GO:0030325	adrenal gland development	P	3	1333	25	18833	0.0964513	0.179608	1.69539	CL1835Contig2,comp79136_c0_seq2_B_1,comp115262_c0_seq2_B_2
GO:0051259	protein oligomerization	P	3	1333	25	18833	0.0964513	0.179608	1.69539	CL4716Contig3,CL3830Contig1,CL68853Contig1
GO:0007416	synapse assembly	P	4	1333	35	18833	0.0981261	0.182422	1.61466	CL11312Contig1,comp128300_c0_seq1_B_1,CL1Contig993,CL66607Contig1
GO:0042632	cholesterol homeostasis	P	4	1333	35	18833	0.0981261	0.182422	1.61466	CL104982Contig1,CL9137Contig1,comp12743_c0_seq1_W_3,CL1136Contig6
GO:0070509	calcium ion import	P	4	1333	35	18833	0.0981261	0.182422	1.61466	CL1Contig993,comp59143_c0_seq1_B_3,comp108384_c0_seq1_W_1,CL2363Contig4
GO:0008021	synaptic vesicle	C	6	1333	56	18833	0.0988825	0.183303	1.51374	CL1854Contig1,CL52730Contig1,CL5747Contig1,CL8697Contig1,CL17759Contig1,CL18342Contig1
GO:0017124	SH3 domain binding	F	8	1333	78	18833	0.0991258	0.183303	1.44905	CL53560Contig1,comp105336_c0_seq2_W_1,comp52798_c0_seq1_B_3,CL257Contig7,CL11881Contig1,CL5145Contig2,CL8132Contig3,CL33303Contig1
GO:0006515	misfolded or incompletely synthesized protein catabolic process	P	2	1333	16	18833	0.0993145	0.183303	1.76604	CL80778Contig1,CL42035Contig1
GO:0008093	cytoskeletal adaptor activity	F	2	1333	16	18833	0.0993145	0.183303	1.76604	comp105336_c0_seq2_W_1,CL9225Contig2
GO:0016573	histone acetylation	P	2	1333	16	18833	0.0993145	0.183303	1.76604	comp52737_c0_seq1_W_2,CL17846Contig1
GO:0017017	MAP kinase tyrosine/serine/threonine phosphatase activity	F	2	1333	16	18833	0.0993145	0.183303	1.76604	comp76450_c0_seq3_W_2,CL38681Contig1
GO:0030151	molybdenum ion binding	F	2	1333	16	18833	0.0993145	0.183303	1.76604	CL41117Contig1,CL25635Contig1
GO:0033268	node of Ranvier	C	2	1333	16	18833	0.0993145	0.183303	1.76604	comp163320_c0_seq1_B_1,CL17Contig10
GO:0035307	positive regulation of protein dephosphorylation	P	2	1333	16	18833	0.0993145	0.183303	1.76604	CL4051Contig1,CL1485Contig5
GO:0043548	phosphatidylinositol 3-kinase binding	F	2	1333	16	18833	0.0993145	0.183303	1.76604	CL54119Contig1,CL4051Contig1
GO:0045022	early endosome to late endosome transport	P	2	1333	16	18833	0.0993145	0.183303	1.76604	CL58157Contig1,CL12050Contig1
GO:0045840	positive regulation of mitosis	P	2	1333	16	18833	0.0993145	0.183303	1.76604	comp73774_c0_seq1_B_3,CL17233Contig1
GO:0045921	positive regulation of exocytosis	P	2	1333	16	18833	0.0993145	0.183303	1.76604	comp97383_c0_seq2_B_3,CL27211Contig1
GO:0000042	protein targeting to Golgi	P	1	1333	8	18833	0.105416	0.184078	1.76604	comp93769_c0_seq1_W_1
GO:0000132	establishment of mitotic spindle orientation	P	1	1333	8	18833	0.105416	0.184078	1.76604	CL37041Contig1
GO:0000983	RNA polymerase II core promoter sequence-specific DNA binding transcription factor activity	F	1	1333	8	18833	0.105416	0.184078	1.76604	comp150577_c0_seq4_B_2
GO:0001734	mRNA (N6-adenosine)-methyltransferase activity	F	1	1333	8	18833	0.105416	0.184078	1.76604	comp90447_c1_seq7_W_3
GO:0001736	establishment of planar polarity	P	1	1333	8	18833	0.105416	0.184078	1.76604	CL885Contig3
GO:0002548	monocyte chemotaxis	P	1	1333	8	18833	0.105416	0.184078	1.76604	comp106024_c0_seq1_B_3
GO:0003906	DNA-(apurinic or apyrimidinic site) lyase activity	F	1	1333	8	18833	0.105416	0.184078	1.76604	CL12559Contig1
GO:0004047	aminomethyltransferase activity	F	1	1333	8	18833	0.105416	0.184078	1.76604	CL11080Contig1
GO:0004831	tyrosine-tRNA ligase activity	F	1	1333	8	18833	0.105416	0.184078	1.76604	comp116957_c1_seq16_W_1
GO:0004889	acetylcholine-activated cation-selective channel activity	F	1	1333	8	18833	0.105416	0.184078	1.76604	comp79438_c0_seq3_W_3
GO:0005685	U1 snRNP	C	1	1333	8	18833	0.105416	0.184078	1.76604	comp95833_c2_seq3_B_1
GO:0005849	mRNA cleavage factor complex	C	1	1333	8	18833	0.105416	0.184078	1.76604	CL5428Contig1
GO:0005947	mitochondrial alpha-ketoglutarate dehydrogenase complex	C	1	1333	8	18833	0.105416	0.184078	1.76604	CL4551Contig2
GO:0006103	2-oxoglutarate metabolic process	P	1	1333	8	18833	0.105416	0.184078	1.76604	CL6984Contig1
GO:0006120	mitochondrial electron transport, NADH to ubiquinone	P	1	1333	8	18833	0.105416	0.184078	1.76604	comp57563_c0_seq2_W_2
GO:0006333	chromatin assembly or disassembly	P	1	1333	8	18833	0.105416	0.184078	1.76604	CL29841Contig1
GO:0006437	tyrosyl-tRNA aminoacylation	P	1	1333	8	18833	0.105416	0.184078	1.76604	comp116957_c1_seq16_W_1
GO:0006612	protein targeting to membrane	P	1	1333	8	18833	0.105416	0.184078	1.76604	comp52737_c0_seq1_W_2
GO:0006930	substrate-dependent cell migration, cell extension	P	1	1333	8	18833	0.105416	0.184078	1.76604	CL5732Contig1
GO:0007004	telomere maintenance via telomerase	P	1	1333	8	18833	0.105416	0.184078	1.76604	CL30382Contig1
GO:0007199	G-protein coupled receptor signaling pathway coupled to cGMP nucleotide second messenger	P	1	1333	8	18833	0.105416	0.184078	1.76604	comp80250_c0_seq2_W_3
GO:0007212	dopamine receptor signaling pathway	P	1	1333	8	18833	0.105416	0.184078	1.76604	CL11456Contig1
GO:0007213	G-protein coupled acetylcholine receptor signaling pathway	P	1	1333	8	18833	0.105416	0.184078	1.76604	CL1935Contig1
GO:0008023	transcription elongation factor complex	C	1	1333	8	18833	0.105416	0.184078	1.76604	CL17824Contig2
GO:0008206	bile acid metabolic process	P	1	1333	8	18833	0.105416	0.184078	1.76604	CL104982Contig1
GO:0008347	glial cell migration	P	1	1333	8	18833	0.105416	0.184078	1.76604	CL12107Contig1
GO:0008641	small protein activating enzyme activity	F	1	1333	8	18833	0.105416	0.184078	1.76604	CL15817Contig1
GO:0009083	branched-chain amino acid catabolic process	P	1	1333	8	18833	0.105416	0.184078	1.76604	CL4551Contig2
GO:0010506	regulation of autophagy	P	1	1333	8	18833	0.105416	0.184078	1.76604	CL18284Contig1
GO:0010748	negative regulation of plasma membrane long-chain fatty acid transport	P	1	1333	8	18833	0.105416	0.184078	1.76604	CL157Contig10
GO:0010839	negative regulation of keratinocyte proliferation	P	1	1333	8	18833	0.105416	0.184078	1.76604	comp108384_c0_seq1_W_1
GO:0015095	magnesium ion transmembrane transporter activity	F	1	1333	8	18833	0.105416	0.184078	1.76604	CL1606Contig5
GO:0015385	sodium:proton antiporter activity	F	1	1333	8	18833	0.105416	0.184078	1.76604	CL9935Contig2
GO:0016010	dystrophin-associated glycoprotein complex	C	1	1333	8	18833	0.105416	0.184078	1.76604	CL24144Contig1
GO:0016279	protein-lysine N-methyltransferase activity	F	1	1333	8	18833	0.105416	0.184078	1.76604	comp102016_c1_seq22_B_3
GO:0016584	nucleosome positioning	P	1	1333	8	18833	0.105416	0.184078	1.76604	comp78386_c0_seq1_W_2
GO:0016939	kinesin II complex	C	1	1333	8	18833	0.105416	0.184078	1.76604	CL15485Contig1
GO:0017123	Ral GTPase activator activity	F	1	1333	8	18833	0.105416	0.184078	1.76604	CL3019Contig2
GO:0018027	peptidyl-lysine dimethylation	P	1	1333	8	18833	0.105416	0.184078	1.76604	CL36536Contig1
GO:0019049	evasion or tolerance of host defenses by virus	P	1	1333	8	18833	0.105416	0.184078	1.76604	CL1485Contig5
GO:0019060	intracellular transport of viral protein in host cell	P	1	1333	8	18833	0.105416	0.184078	1.76604	CL43607Contig1
GO:0019082	viral protein processing	P	1	1333	8	18833	0.105416	0.184078	1.76604	CL440Contig2
GO:0021889	olfactory bulb interneuron differentiation	P	1	1333	8	18833	0.105416	0.184078	1.76604	comp118277_c0_seq1_B_2
GO:0030219	megakaryocyte differentiation	P	1	1333	8	18833	0.105416	0.184078	1.76604	CL22539Contig3
GO:0030532	small nuclear ribonucleoprotein complex	C	1	1333	8	18833	0.105416	0.184078	1.76604	comp27485_c0_seq1_W_3
GO:0031419	cobalamin binding	F	1	1333	8	18833	0.105416	0.184078	1.76604	CL7364Contig2
GO:0031464	Cul4A-RING E3 ubiquitin ligase complex	C	1	1333	8	18833	0.105416	0.184078	1.76604	CL38002Contig1
GO:0031952	regulation of protein autophosphorylation	P	1	1333	8	18833	0.105416	0.184078	1.76604	CL8296Contig2
GO:0032434	regulation of proteasomal ubiquitin-dependent protein catabolic process	P	1	1333	8	18833	0.105416	0.184078	1.76604	CL28326Contig1
GO:0033179	proton-transporting V-type ATPase, V0 domain	C	1	1333	8	18833	0.105416	0.184078	1.76604	CL3584Contig4
GO:0033630	positive regulation of cell adhesion mediated by integrin	P	1	1333	8	18833	0.105416	0.184078	1.76604	CL12107Contig1
GO:0034244	negative regulation of transcription elongation from RNA polymerase II promoter	P	1	1333	8	18833	0.105416	0.184078	1.76604	comp112136_c0_seq1_W_1
GO:0035412	regulation of catenin import into nucleus	P	1	1333	8	18833	0.105416	0.184078	1.76604	CL2585Contig3
GO:0035497	cAMP response element binding	F	1	1333	8	18833	0.105416	0.184078	1.76604	CL46194Contig1
GO:0035565	regulation of pronephros size	P	1	1333	8	18833	0.105416	0.184078	1.76604	comp150115_c0_seq2_B_2
GO:0036038	TCTN-B9D complex	C	1	1333	8	18833	0.105416	0.184078	1.76604	CL13789Contig2
GO:0042025	host cell nucleus	C	1	1333	8	18833	0.105416	0.184078	1.76604	comp151634_c0_seq2_B_2
GO:0042130	negative regulation of T cell proliferation	P	1	1333	8	18833	0.105416	0.184078	1.76604	CL1485Contig5
GO:0042157	lipoprotein metabolic process	P	1	1333	8	18833	0.105416	0.184078	1.76604	CL12748Contig1
GO:0042403	thyroid hormone metabolic process	P	1	1333	8	18833	0.105416	0.184078	1.76604	comp102106_c0_seq16_B_1
GO:0042775	mitochondrial ATP synthesis coupled electron transport	P	1	1333	8	18833	0.105416	0.184078	1.76604	CL17888Contig2
GO:0042789	mRNA transcription from RNA polymerase II promoter	P	1	1333	8	18833	0.105416	0.184078	1.76604	CL12050Contig1
GO:0042832	defense response to protozoan	P	1	1333	8	18833	0.105416	0.184078	1.76604	CL22490Contig1
GO:0043200	response to amino acid	P	1	1333	8	18833	0.105416	0.184078	1.76604	CL2738Contig3
GO:0043367	CD4-positive, alpha-beta T cell differentiation	P	1	1333	8	18833	0.105416	0.184078	1.76604	comp13542_c0_seq1_W_2
GO:0043488	regulation of mRNA stability	P	1	1333	8	18833	0.105416	0.184078	1.76604	CL12559Contig1
GO:0043551	regulation of phosphatidylinositol 3-kinase activity	P	1	1333	8	18833	0.105416	0.184078	1.76604	CL4008Contig1
GO:0043568	positive regulation of insulin-like growth factor receptor signaling pathway	P	1	1333	8	18833	0.105416	0.184078	1.76604	CL68853Contig1
GO:0044070	regulation of anion transport	P	1	1333	8	18833	0.105416	0.184078	1.76604	CL12086Contig1
GO:0044268	multicellular organismal protein metabolic process	P	1	1333	8	18833	0.105416	0.184078	1.76604	CL12Contig26
GO:0044292	dendrite terminus	C	1	1333	8	18833	0.105416	0.184078	1.76604	comp85839_c0_seq3_W_2
GO:0046939	nucleotide phosphorylation	P	1	1333	8	18833	0.105416	0.184078	1.76604	CL51298Contig1
GO:0048103	somatic stem cell division	P	1	1333	8	18833	0.105416	0.184078	1.76604	CL12107Contig1
GO:0048387	negative regulation of retinoic acid receptor signaling pathway	P	1	1333	8	18833	0.105416	0.184078	1.76604	comp40660_c0_seq1_W_3
GO:0048535	lymph node development	P	1	1333	8	18833	0.105416	0.184078	1.76604	CL1485Contig5
GO:0048642	negative regulation of skeletal muscle tissue development	P	1	1333	8	18833	0.105416	0.184078	1.76604	CL1485Contig5
GO:0048713	regulation of oligodendrocyte differentiation	P	1	1333	8	18833	0.105416	0.184078	1.76604	comp118277_c0_seq1_B_2
GO:0050732	negative regulation of peptidyl-tyrosine phosphorylation	P	1	1333	8	18833	0.105416	0.184078	1.76604	comp100647_c0_seq2_B_3
GO:0050910	detection of mechanical stimulus involved in sensory perception of sound	P	1	1333	8	18833	0.105416	0.184078	1.76604	CL21910Contig1
GO:0051891	positive regulation of cardioblast differentiation	P	1	1333	8	18833	0.105416	0.184078	1.76604	CL12107Contig1
GO:0060009	Sertoli cell development	P	1	1333	8	18833	0.105416	0.184078	1.76604	CL6701Contig1
GO:0060056	mammary gland involution	P	1	1333	8	18833	0.105416	0.184078	1.76604	CL2Contig744
GO:0060122	inner ear receptor stereocilium organization	P	1	1333	8	18833	0.105416	0.184078	1.76604	CL4478Contig1
GO:0060158	phospholipase C-activating dopamine receptor signaling pathway	P	1	1333	8	18833	0.105416	0.184078	1.76604	CL2585Contig3
GO:0060261	positive regulation of transcription initiation from RNA polymerase II promoter	P	1	1333	8	18833	0.105416	0.184078	1.76604	comp150115_c0_seq2_B_2
GO:0060324	face development	P	1	1333	8	18833	0.105416	0.184078	1.76604	CL6701Contig1
GO:0060334	regulation of interferon-gamma-mediated signaling pathway	P	1	1333	8	18833	0.105416	0.184078	1.76604	CL2210Contig2
GO:0060528	secretory columnal luminar epithelial cell differentiation involved in prostate glandular acinus development	P	1	1333	8	18833	0.105416	0.184078	1.76604	comp33776_c0_seq1_W_3
GO:0060710	chorio-allantoic fusion	P	1	1333	8	18833	0.105416	0.184078	1.76604	CL8451Contig4
GO:0060765	regulation of androgen receptor signaling pathway	P	1	1333	8	18833	0.105416	0.184078	1.76604	CL5206Contig1
GO:0060789	hair follicle placode formation	P	1	1333	8	18833	0.105416	0.184078	1.76604	CL6551Contig1
GO:0060828	regulation of canonical Wnt signaling pathway	P	1	1333	8	18833	0.105416	0.184078	1.76604	CL33836Contig1
GO:0061037	negative regulation of cartilage development	P	1	1333	8	18833	0.105416	0.184078	1.76604	CL2Contig744
GO:0061087	positive regulation of histone H3-K27 methylation	P	1	1333	8	18833	0.105416	0.184078	1.76604	CL19221Contig1
GO:0061133	endopeptidase activator activity	F	1	1333	8	18833	0.105416	0.184078	1.76604	comp100647_c0_seq2_B_3
GO:0070307	lens fiber cell development	P	1	1333	8	18833	0.105416	0.184078	1.76604	CL6731Contig2
GO:0070324	thyroid hormone binding	F	1	1333	8	18833	0.105416	0.184078	1.76604	CL2Contig572
GO:0070723	response to cholesterol	P	1	1333	8	18833	0.105416	0.184078	1.76604	CL1485Contig5
GO:0071481	cellular response to X-ray	P	1	1333	8	18833	0.105416	0.184078	1.76604	comp100647_c0_seq2_B_3
GO:0071817	MMXD complex	C	1	1333	8	18833	0.105416	0.184078	1.76604	CL16492Contig1
GO:0080009	mRNA methylation	P	1	1333	8	18833	0.105416	0.184078	1.76604	comp90447_c1_seq7_W_3
GO:2000134	negative regulation of G1/S transition of mitotic cell cycle	P	1	1333	8	18833	0.105416	0.184078	1.76604	CL54398Contig1
GO:2000251	positive regulation of actin cytoskeleton reorganization	P	1	1333	8	18833	0.105416	0.184078	1.76604	CL1Contig993
GO:0004402	histone acetyltransferase activity	F	6	1333	57	18833	0.106233	0.185408	1.48719	comp52737_c0_seq1_W_2,CL30607Contig1,CL17846Contig1,CL17846Contig2,comp104273_c0_seq3_W_1,CL2Contig198
GO:0030512	negative regulation of transforming growth factor beta receptor signaling pathway	P	7	1333	68	18833	0.106379	0.185566	1.45438	CL440Contig2,CL51436Contig1,comp12743_c0_seq1_W_3,CL22539Contig3,CL1136Contig6,CL1485Contig5,CL60392Contig1
GO:0004970	ionotropic glutamate receptor activity	F	4	1333	36	18833	0.107675	0.186898	1.56981	CL101618Contig1,CL117Contig4,CL3365Contig3,CL3365Contig5
GO:0017147	Wnt-protein binding	F	4	1333	36	18833	0.107675	0.186898	1.56981	comp80250_c0_seq2_W_3,CL2Contig744,comp100647_c0_seq2_B_3,CL885Contig3
GO:0030506	ankyrin binding	F	4	1333	36	18833	0.107675	0.186898	1.56981	CL2Contig221,CL205Contig2,CL36533Contig1,comp90472_c1_seq9_W_3
GO:0031902	late endosome membrane	C	4	1333	36	18833	0.107675	0.186898	1.56981	CL53560Contig1,CL4032Contig2,comp82412_c0_seq1_W_2,CL40742Contig1
GO:0042254	ribosome biogenesis	P	4	1333	36	18833	0.107675	0.186898	1.56981	CL11503Contig1,CL4099Contig1,CL8757Contig2,CL40329Contig2
GO:0051219	phosphoprotein binding	F	4	1333	36	18833	0.107675	0.186898	1.56981	CL49465Contig1,CL2Contig123,comp59143_c0_seq1_B_3,CL16522Contig2
GO:0072659	protein localization to plasma membrane	P	4	1333	36	18833	0.107675	0.186898	1.56981	CL157Contig10,comp83533_c0_seq2_W_2,comp88148_c0_seq1_W_2,CL77874Contig1
GO:0008146	sulfotransferase activity	F	3	1333	26	18833	0.107927	0.186898	1.63019	CL56514Contig1,CL9768Contig1,CL59631Contig1
GO:0009451	RNA modification	P	3	1333	26	18833	0.107927	0.186898	1.63019	CL1906Contig4,CL1906Contig3,CL58166Contig1
GO:0019028	viral capsid	C	3	1333	26	18833	0.107927	0.186898	1.63019	CL628Contig3,CL1Contig322,CL196Contig6
GO:0030131	clathrin adaptor complex	C	3	1333	26	18833	0.107927	0.186898	1.63019	CL16990Contig1,comp71625_c0_seq1_W_3,comp78758_c0_seq4_B_1
GO:0030173	integral component of Golgi membrane	C	3	1333	26	18833	0.107927	0.186898	1.63019	CL1241Contig4,CL3931Contig1,CL26392Contig1
GO:0045879	negative regulation of smoothened signaling pathway	P	3	1333	26	18833	0.107927	0.186898	1.63019	comp63791_c0_seq1_W_2,comp101478_c0_seq8_B_1,CL16322Contig1
GO:0060349	bone morphogenesis	P	3	1333	26	18833	0.107927	0.186898	1.63019	comp88060_c0_seq1_W_2,comp100647_c0_seq2_B_3,CL31486Contig1
GO:0005249	voltage-gated potassium channel activity	F	5	1333	47	18833	0.112478	0.194274	1.50301	CL634Contig1,comp103840_c0_seq4_B_3,CL634Contig2,CL580Contig4,CL97887Contig1
GO:0005777	peroxisome	C	5	1333	47	18833	0.112478	0.194274	1.50301	CL9137Contig1,CL21757Contig1,CL21757Contig2,comp142698_c0_seq1_B_2,comp149253_c0_seq2_B_2
GO:0035019	somatic stem cell maintenance	P	5	1333	47	18833	0.112478	0.194274	1.50301	comp68009_c0_seq1_B_1,comp13542_c0_seq1_W_2,comp97708_c0_seq5_W_1,CL6385Contig1,CL10825Contig2
GO:0048015	phosphatidylinositol-mediated signaling	P	5	1333	47	18833	0.112478	0.194274	1.50301	CL80250Contig1,CL14257Contig1,CL60667Contig1,CL2Contig544,CL45089Contig1
GO:0051781	positive regulation of cell division	P	5	1333	47	18833	0.112478	0.194274	1.50301	CL6731Contig2,CL5291Contig2,CL34451Contig1,CL12107Contig1,CL1485Contig5
GO:0001725	stress fiber	C	7	1333	69	18833	0.113307	0.195004	1.4333	CL2Contig659,CL20557Contig1,CL52172Contig1,CL4Contig5,CL5508Contig1,CL71Contig2,CL9439Contig2
GO:0031012	extracellular matrix	C	7	1333	69	18833	0.113307	0.195004	1.4333	CL25657Contig1,CL6731Contig2,comp40660_c0_seq1_W_3,CL21910Contig1,CL11411Contig1,comp84500_c0_seq1_W_3,CL12107Contig1
GO:0042393	histone binding	F	6	1333	58	18833	0.113868	0.195004	1.46155	CL48013Contig1,CL12713Contig1,comp12743_c0_seq1_W_3,CL1Contig593,CL1136Contig6,CL5309Contig1
GO:0001518	voltage-gated sodium channel complex	C	2	1333	17	18833	0.114537	0.195004	1.66215	comp163320_c0_seq1_B_1,CL17Contig10
GO:0004075	biotin carboxylase activity	F	2	1333	17	18833	0.114537	0.195004	1.66215	CL12Contig26,CL36002Contig1
GO:0005024	transforming growth factor beta-activated receptor activity	F	2	1333	17	18833	0.114537	0.195004	1.66215	CL18089Contig3,comp16485_c0_seq2_W_3
GO:0006275	regulation of DNA replication	P	2	1333	17	18833	0.114537	0.195004	1.66215	CL36536Contig1,CL103222Contig1
GO:0007610	behavior	P	2	1333	17	18833	0.114537	0.195004	1.66215	CL2585Contig3,comp20519_c0_seq1_B_1
GO:0008242	omega peptidase activity	F	2	1333	17	18833	0.114537	0.195004	1.66215	CL22611Contig1,CL440Contig2
GO:0008603	cAMP-dependent protein kinase regulator activity	F	2	1333	17	18833	0.114537	0.195004	1.66215	CL22466Contig2,CL11846Contig2
GO:0009060	aerobic respiration	P	2	1333	17	18833	0.114537	0.195004	1.66215	CL2Contig717,CL17516Contig1
GO:0009888	tissue development	P	2	1333	17	18833	0.114537	0.195004	1.66215	CL22595Contig1,CL80250Contig1
GO:0010719	negative regulation of epithelial to mesenchymal transition	P	2	1333	17	18833	0.114537	0.195004	1.66215	comp100647_c0_seq2_B_3,comp33776_c0_seq1_W_3
GO:0019722	calcium-mediated signaling	P	2	1333	17	18833	0.114537	0.195004	1.66215	comp108305_c0_seq1_W_3,comp72751_c0_seq3_W_3
GO:0021952	central nervous system projection neuron axonogenesis	P	2	1333	17	18833	0.114537	0.195004	1.66215	CL32877Contig2,CL17788Contig1
GO:0030742	GTP-dependent protein binding	F	2	1333	17	18833	0.114537	0.195004	1.66215	CL529Contig5,CL57762Contig1
GO:0032801	receptor catabolic process	P	2	1333	17	18833	0.114537	0.195004	1.66215	CL1Contig993,CL1485Contig5
GO:0033270	paranode region of axon	C	2	1333	17	18833	0.114537	0.195004	1.66215	comp163320_c0_seq1_B_1,CL29198Contig1
GO:0045736	negative regulation of cyclin-dependent protein serine/threonine kinase activity	P	2	1333	17	18833	0.114537	0.195004	1.66215	CL5291Contig2,CL34451Contig1
GO:0050727	regulation of inflammatory response	P	2	1333	17	18833	0.114537	0.195004	1.66215	CL2738Contig3,CL6510Contig3
GO:0050766	positive regulation of phagocytosis	P	2	1333	17	18833	0.114537	0.195004	1.66215	comp40660_c0_seq1_W_3,CL397Contig1
GO:0051225	spindle assembly	P	2	1333	17	18833	0.114537	0.195004	1.66215	comp118277_c0_seq1_B_2,CL44476Contig1
GO:0051591	response to cAMP	P	2	1333	17	18833	0.114537	0.195004	1.66215	CL2738Contig3,comp13542_c0_seq1_W_2
GO:0051721	protein phosphatase 2A binding	F	2	1333	17	18833	0.114537	0.195004	1.66215	CL22912Contig1,comp14437_c0_seq1_W_2
GO:0060395	SMAD protein signal transduction	P	2	1333	17	18833	0.114537	0.195004	1.66215	CL46194Contig1,comp75206_c0_seq1_W_2
GO:0061371	determination of heart left/right asymmetry	P	2	1333	17	18833	0.114537	0.195004	1.66215	CL14836Contig1,CL22539Contig3
GO:0071108	protein K48-linked deubiquitination	P	2	1333	17	18833	0.114537	0.195004	1.66215	CL440Contig2,CL7426Contig2
GO:0071944	cell periphery	C	2	1333	17	18833	0.114537	0.195004	1.66215	comp103954_c1_seq3_W_1,comp96013_c0_seq1_B_1
GO:0007568	aging	P	4	1333	37	18833	0.117659	0.199912	1.52738	CL2738Contig3,comp52737_c0_seq1_W_2,CL12559Contig1,CL1485Contig5
GO:0032088	negative regulation of NF-kappaB transcription factor activity	P	4	1333	37	18833	0.117659	0.199912	1.52738	CL1977Contig2,comp12743_c0_seq1_W_3,CL1136Contig6,CL59440Contig1
GO:0048306	calcium-dependent protein binding	F	4	1333	37	18833	0.117659	0.199912	1.52738	CL1331Contig3,CL1331Contig4,comp94373_c1_seq3_W_3,CL4051Contig1
GO:0051028	mRNA transport	P	4	1333	37	18833	0.117659	0.199912	1.52738	CL18170Contig1,CL628Contig7,CL628Contig3,CL1Contig138
GO:0000794	condensed nuclear chromosome	C	3	1333	27	18833	0.119983	0.202931	1.56981	CL11503Contig1,CL1602Contig2,CL15485Contig1
GO:0002027	regulation of heart rate	P	3	1333	27	18833	0.119983	0.202931	1.56981	CL4Contig5,CL41043Contig1,CL4051Contig1
GO:0004693	cyclin-dependent protein serine/threonine kinase activity	F	3	1333	27	18833	0.119983	0.202931	1.56981	CL1Contig464,CL5747Contig1,CL1Contig993
GO:0008324	cation transmembrane transporter activity	F	3	1333	27	18833	0.119983	0.202931	1.56981	CL9971Contig1,CL12244Contig1,CL9971Contig2
GO:0031069	hair follicle morphogenesis	P	3	1333	27	18833	0.119983	0.202931	1.56981	comp118277_c0_seq1_B_2,CL6731Contig2,CL12107Contig1
GO:0034063	stress granule assembly	P	3	1333	27	18833	0.119983	0.202931	1.56981	CL5283Contig1,CL9225Contig2,comp78351_c0_seq3_W_2
GO:0042277	peptide binding	F	3	1333	27	18833	0.119983	0.202931	1.56981	CL18170Contig1,CL205Contig2,comp40660_c0_seq1_W_3
GO:0043085	positive regulation of catalytic activity	P	3	1333	27	18833	0.119983	0.202931	1.56981	CL91332Contig1,CL1Contig903,CL17788Contig1
GO:0051262	protein tetramerization	P	3	1333	27	18833	0.119983	0.202931	1.56981	comp106024_c0_seq1_B_3,CL17516Contig1,comp77274_c0_seq5_W_2
GO:0016607	nuclear speck	C	13	1333	140	18833	0.120077	0.202987	1.31191	CL77053Contig1,CL4344Contig2,CL1728Contig1,comp90447_c1_seq7_W_3,CL1835Contig2,CL10072Contig2,CL11697Contig2,CL2Contig123,CL12713Contig1,CL12559Contig1,comp79136_c0_seq2_B_1,CL511Contig3,comp115262_c0_seq2_B_2
GO:0038095	Fc-epsilon receptor signaling pathway	P	7	1333	70	18833	0.120473	0.203553	1.41283	CL440Contig2,comp174368_c0_seq12_B_2,CL2738Contig3,CL32411Contig1,CL80250Contig1,CL60667Contig1,CL4051Contig1
GO:0006974	cellular response to DNA damage stimulus	P	9	1333	93	18833	0.121333	0.204903	1.36725	CL19221Contig1,CL22912Contig1,comp116884_c0_seq4_W_1,CL4099Contig1,CL9119Contig2,CL9119Contig1,CL6142Contig3,CL81161Contig1,CL40329Contig2
GO:0006334	nucleosome assembly	P	6	1333	59	18833	0.121783	0.205351	1.43677	CL80971Contig1,CL11329Contig1,comp80222_c0_seq1_W_3,comp91085_c1_seq7_W_3,CL37623Contig1,CL497Contig4
GO:0030307	positive regulation of cell growth	P	6	1333	59	18833	0.121783	0.205351	1.43677	CL3616Contig1,CL69096Contig1,comp100647_c0_seq2_B_3,CL11411Contig1,CL12107Contig1,comp63479_c0_seq2_W_3
GO:0051287	NAD binding	F	6	1333	59	18833	0.121783	0.205351	1.43677	CL11333Contig1,comp66093_c0_seq1_W_3,comp78301_c0_seq1_W_2,comp100315_c0_seq1_B_1,comp77274_c0_seq5_W_2,CL6984Contig1
GO:0048471	perinuclear region of cytoplasm	C	32	1333	378	18833	0.1238	0.208572	1.19605	CL80778Contig1,CL24010Contig1,comp164861_c0_seq2_B_2,CL13441Contig1,CL1906Contig4,CL1906Contig3,comp93049_c0_seq1_W_3,comp73136_c0_seq2_W_3,CL52172Contig1,CL52730Contig1,comp27485_c0_seq1_W_3,CL77874Contig1,comp87566_c0_seq1_B_1,CL17846Contig2,CL17759Contig1,CL7968Contig1,comp40660_c0_seq1_W_3,comp63791_c0_seq1_W_2,CL8757Contig2,CL63772Contig1,comp108778_c0_seq3_W_1,CL29272Contig1,comp90472_c1_se…
GO:0005102	receptor binding	F	14	1333	153	18833	0.124795	0.208572	1.29278	comp80250_c0_seq2_W_3,CL11463Contig2,CL11060Contig2,CL88442Contig1,comp105336_c0_seq2_W_1,comp65424_c0_seq1_W_3,CL9137Contig1,CL21Contig13,CL75406Contig1,CL18342Contig1,CL14488Contig1,CL11060Contig1,CL68853Contig1,comp68364_c0_seq1_W_2
GO:0004190	aspartic-type endopeptidase activity	F	8	1333	82	18833	0.124862	0.208572	1.37837	CL50886Contig1,CL28035Contig1,CL1Contig1040,CL628Contig3,CL1Contig322,comp130687_c0_seq2_B_2,CL1Contig138,CL196Contig6
GO:0007067	mitotic nuclear division	P	12	1333	129	18833	0.125112	0.208572	1.31426	CL63779Contig1,CL22912Contig1,CL8005Contig1,comp84291_c0_seq1_W_1,CL4032Contig2,CL31440Contig2,CL46225Contig1,CL2Contig198,comp53077_c0_seq2_W_3,CL23107Contig1,CL83840Contig1,CL10173Contig1
GO:0009790	embryo development	P	9	1333	94	18833	0.127698	0.208572	1.35271	comp80250_c0_seq2_W_3,comp95565_c0_seq1_W_3,CL22595Contig1,comp93049_c0_seq1_W_3,CL1Contig993,CL7968Contig1,CL80250Contig1,CL29167Contig1,CL1485Contig5
GO:0007165	signal transduction	P	38	1333	457	18833	0.129125	0.208572	1.17478	CL22466Contig2,CL11060Contig2,comp85565_c0_seq2_W_2,CL17169Contig1,CL22444Contig1,CL17014Contig3,CL41Contig17,CL15292Contig1,CL4099Contig1,CL3516Contig1,comp98171_c0_seq5_W_1,comp161680_c0_seq7_B_2,comp57307_c0_seq2_W_3,comp64280_c0_seq2_W_3,CL1Contig464,CL2652Contig2,CL31279Contig1,CL91332Contig1,CL4659Contig2,CL4659Contig1,comp167060_c1_seq3_B_2,comp82648_c0_seq1_B_1,CL12713Contig1,CL15485Conti…
GO:0000395	mRNA 5'-splice site recognition	P	1	1333	9	18833	0.129389	0.208572	1.56981	CL54139Contig1
GO:0000462	maturation of SSU-rRNA from tricistronic rRNA transcript (SSU-rRNA, 5.8S rRNA, LSU-rRNA)	P	1	1333	9	18833	0.129389	0.208572	1.56981	comp106024_c0_seq1_B_3
GO:0000718	nucleotide-excision repair, DNA damage removal	P	1	1333	9	18833	0.129389	0.208572	1.56981	CL20320Contig1
GO:0001664	G-protein coupled receptor binding	F	1	1333	9	18833	0.129389	0.208572	1.56981	CL2585Contig3
GO:0001891	phagocytic cup	C	1	1333	9	18833	0.129389	0.208572	1.56981	CL12527Contig1
GO:0001935	endothelial cell proliferation	P	1	1333	9	18833	0.129389	0.208572	1.56981	CL11411Contig1
GO:0001963	synaptic transmission, dopaminergic	P	1	1333	9	18833	0.129389	0.208572	1.56981	CL1Contig993
GO:0002244	hematopoietic progenitor cell differentiation	P	1	1333	9	18833	0.129389	0.208572	1.56981	CL1485Contig5
GO:0003198	epithelial to mesenchymal transition involved in endocardial cushion formation	P	1	1333	9	18833	0.129389	0.208572	1.56981	CL12107Contig1
GO:0003724	RNA helicase activity	F	1	1333	9	18833	0.129389	0.208572	1.56981	CL5206Contig1
GO:0003938	IMP dehydrogenase activity	F	1	1333	9	18833	0.129389	0.208572	1.56981	comp103874_c0_seq4_W_1
GO:0004653	polypeptide N-acetylgalactosaminyltransferase activity	F	1	1333	9	18833	0.129389	0.208572	1.56981	comp52674_c0_seq1_W_2
GO:0004887	thyroid hormone receptor activity	F	1	1333	9	18833	0.129389	0.208572	1.56981	CL2Contig572
GO:0005007	fibroblast growth factor-activated receptor activity	F	1	1333	9	18833	0.129389	0.208572	1.56981	CL6731Contig2
[truncated: 1,338 more rows]
