# Supplementary material for: Analysis of Pigeon (Columba) Ovary Transcriptomes to Identify Genes Involved in Blue Light Regulation
Source: PLoS One. 2015 Nov 24;10(11):e0143568. doi: 10.1371/journal.pone.0143568 (PMC4657987; doi:10.1371/journal.pone.0143568)
Supplement: S4 Table — (XLS) [file pone.0143568.s004.xls]

## Sheet: Sheet1
S4 Table. Candidate genes involved in the regulation of blue light in Columna
Gene	Sequence ID	Blue ovary RPKM	WhiteoOvary RPKM	Log2(blue/white)	p value
transforming growth factor β	CL12107Contig1	148.91	33.62	2.15	0.0190131
Phosphatidylinositol 3-kinase catalytic subunit	CL1837Contig4	68.51	6.87	3.32	0.00343057
cell division cycle control protein 27	CL10084Contig1	51.07	2.28	22.38	0.0102766
mitotic spindle assembly checkpoint protein MAD2	CL13441Contig1	597.41	1755.48	-1.56	0.0383858
estrogen receptor β	CL15329Contig1	283.69	800.36	-1.5	0.0382162
mitogen-activated protein kinase kinase kinase 1	CL3334Contig2	43.83	2.39	4.2	0.00264468
insulin	CL1220Contig3	77.59	322.67	-2.06	0.00977105
Cytochrome P450 CYP2 subfamily	comp176386_c0_seq2_B_2	218.98	67.66	1.69	0.0409691
3-β-hydroxysteroid dehydrogenase	CL8711Contig1	85.19	428.95	-2.33	0.0110255
growth differentiation factor 9	CL9880Contig1	682.25	2414.68	-1.82	0.0138653
nuclear receptor RORβ	CL2Contig675	152.63	502.53	-1.72	0.0241232
5'-AMP-activated protein kinase, γ subunit	CL39822Contig2	63.21	563.05	-3.15	0.000177208
growth differentiation factor 9/9B	CL9880Contig1	682.25	2414.68	-1.82	0.0138653
proto-oncogene serine/threonine-protein kinase mos	CL9095Contig1	438.232	1242.09	-1.5	0.0412616
phosphoinositide-3-kinase, regulatory subunit	CL4008Contig1	81.04	289.75	-1.84	0.0287048
transcription factor E2F1	CL8514Contig1	240.77	813.71	-1.76	0.0194346
cyclin A	comp101661_c0_seq1_B_2	88.9666	1.1	0.157786	0.00908618
inositol 1,4,5-triphosphate receptor type 2	CL28455Contig1	48.5	8.79	2.46	0.0372758
inhibitor of nuclear factor kappa-B kinase subunit β	comp98924_c0_seq7_B_3	415.23	69.14	2.59	0.00189237
